# Supplementary material for: Transcriptomic and Metabolomic Analyses Reveal That Fullerol Improves Drought Tolerance in Brassica napus L
Source: Int J Mol Sci. 2022 Dec 4;23(23):15304. doi: 10.3390/ijms232315304 (PMC9740425; doi:10.3390/ijms232315304)
Supplement: Supplementary file 1 [file ijms-23-15304-s001.zip]

Archive with 15 entries (15 files):
- Figure S1.tif
- Figure S2.tif
- Supplementary file legends.pdf
- Supplementary Materials File S1.xlsx
- Supplementary Materials File S10.xlsx
- Supplementary Materials File S2.xlsx
- Supplementary Materials File S3.xlsx
- Supplementary Materials File S4.xlsx
- Supplementary Materials File S5.xlsx
- Supplementary Materials File S6.xlsx
- Supplementary Materials File S7.xlsx
- Supplementary Materials File S8.xlsx
- Supplementary Materials File S9.xlsx
- Tables S1.pdf
- Tables S2.pdf
