# Supplementary material for: Transcriptomic and Metabolomic Analyses Reveal That Fullerol Improves Drought Tolerance in Brassica napus L
Source: Int J Mol Sci. 2022 Dec 4;23(23):15304. doi: 10.3390/ijms232315304 (PMC9740425; doi:10.3390/ijms232315304)
Supplement: Supplementary file 1 [file ijms-23-15304-s001.zip › Supplementary Materials File S1.xlsx]

## Sheet: D vs. CK
ID	Name_des	D1	D2	D3	D4	D5	D6	CK1	CK2	CK3	CK4	CK5	CK6	FC	log2FC	Pvalue	ROC	lowROC	upROC	VIP	Up.Down
Com_6	(+)-Methamphetamine	4301.83	6779.26	2182	4160.91	5187.45	2771.59	2632.33	2919.45	2167.93	1381.55	2505.33	2397.15	1.81259	0.858053	0.023249	0.861111	0.596528	1	1.41834	up
Com_497	(4Z,7Z,10Z,13Z,16Z,19Z)-4,7,10,13,1 6,19-Docosahexaenoic acid	2552.01	3228.55	3420.37	3811.41	3949.58	3797.89	8511.93	5274.36	3728.02	5464.45	5214.8	4956.98	0.626229	-0.675238	0.00743603	0.916667	0.666667	1	1.14751	down
Com_499	(S)-2-Hydroxyglutarate	69078.3	66146.7	79576.6	77161	54205.1	73421.2	34420.2	56326.6	34614.3	55440.5	45488.8	58799.8	1.47178	0.557558	0.00821001	0.916667	0.722222	1	1.03766	up
Com_21	1-Aminocyclopropanecarboxylic acid	16737.1	16273.4	17558.2	19844.1	17794.9	20929.9	8931.66	11101.8	10804.2	12639	9319.06	10247.1	1.73116	0.791743	1.04e-05	1	1	1	1.41517	up
Com_27	1H-Indole-3-propanoic acid	112422	34953.6	26722.4	76925.4	55450.4	51321.5	16969.4	8731.99	18013.4	18542.3	19338.9	22384.2	3.44099	1.78282	0.0014539	1	1	1	2.98898	up
Com_30	1-methylguanosine	4667.04	2482.84	4256.45	3540.7	3020.94	3385.09	1255.4	1410.38	1441.68	1918.4	837.746	1036.6	2.70285	1.43448	6.61e-05	1	1	1	2.57989	up
Com_31	1-Oleoyl-sn-glycero-3-phosphocholine	8080.73	4154.76	7103.27	4427.55	4966.43	6478.78	4606.81	2769.93	2692.19	3187.77	5061.05	4740.21	1.52709	0.610782	0.0248422	0.805556	0.5	1	1.09832	up
Com_32	1-Palmitoylglycerol	11715.9	11372.7	19637	11496	12312.1	15135.7	7175.24	7481.51	5335.91	8041.58	6121.39	8785.67	1.90189	0.927431	0.000298761	1	1	1	1.62949	up
Com_503	2,3-Dihydroxy-3-methylbutyric acid	28689.9	20038.7	15627.2	19934.3	18888.7	18020.9	4833.23	5624.97	5932.47	7707.95	6037.12	12292.4	2.85658	1.51429	0.000115898	1	1	1	2.77361	up
Com_43	2-Methylglutaric acid	9492.63	10660.5	7113.44	8898.44	8445.41	9612.6	4458.14	4429.86	7263.33	6056.43	7078.55	4325.97	1.61319	0.689918	0.00261085	0.972222	0.888889	1	1.26995	up
Com_50	3-Hydroxy-4-methoxycinnamic acid	26629.9	21059.5	22194.6	23745.4	23123.1	16535.1	50891.2	110887	82241.8	67263.1	92394.2	82836.5	0.273965	-1.86794	7.6e-06	1	1	1	3.26992	down
Com_55	3'-O-methylguanosine	2879.25	2458.56	2621	3737.79	2886.51	4344.32	4497.84	6236.46	4546.21	6328.42	3537.22	7282.2	0.583669	-0.776777	0.00443596	0.944444	0.763194	1	1.3558	down
Com_523	4-Pyridoxic acid	3402.91	3506.59	2552.32	5264.11	3311.32	2113.92	6687.48	6726.58	3430.83	6898.63	7528.51	7257.57	0.523005	-0.935104	0.00375653	0.944444	0.75	1	1.68671	down
Com_76	5-Hydroxymethylcytidine	230019	294147	353265	437745	253578	267248	137993	246158	160495	252115	102295	183573	1.69587	0.762028	0.0107983	0.944444	0.777778	1	1.42371	up
Com_88	Adenine	35178.6	20839	18509.2	22767.7	24634.6	34382.4	15305.8	13156.3	10017.3	15456.5	12650	17215.2	1.86527	0.899385	0.00131955	1	1	1	1.5603	up
Com_532	alpha-Linolenic acid	623384	831823	1.0429e+06	889942	894820	1.00643e+06	1.59031e+06	1.34869e+06	803992	1.93344e+06	1.14318e+06	1.65527e+06	0.624115	-0.680116	0.0168043	0.861111	0.5	1	1.1439	down
Com_104	Argininosuccinic acid	27610	23933.2	31949	27886.4	28720.2	24646	49668.8	57771.5	54774.1	42366.3	44197.4	25861	0.599859	-0.737305	0.00775837	0.888889	0.583333	1	1.242	down
Com_108	Arg-Ser	2624.99	2899.2	3716.59	4626.7	3857.82	2349.81	1872.43	2631.23	2347.79	1545.05	2595.78	1273.65	1.63665	0.71075	0.0114241	0.916667	0.722222	1	1.29848	up
Com_11	beta.-Homoproline	21300	37843.2	32037.4	27866.3	29538.8	21056.2	38512	54406.3	60682.3	49150.9	44548.8	40144.2	0.590173	-0.760791	0.00131676	1	1	1	1.37551	down
Com_113	Betaine	34693.3	8696.08	35304.7	3259.72	3949.42	12594.5	58396.1	40621.2	129040	122146	161288	44847.5	0.177046	-2.4978	0.00337231	1	1	1	5.12328	down
Com_548	cis-Aconitate	2908.56	6009.89	6209.47	4240.02	5256.28	4839.63	15298.2	17580.6	14426.2	14817.2	15712.8	11837.8	0.32857	-1.60573	3.95e-05	1	1	1	2.91205	down
Com_151	D-Biotin	20629.9	10343	6801.58	15986.4	17100.6	10107.2	3949.9	4803.55	4407.56	4617.17	7175.76	5144.24	2.69015	1.42769	0.00142273	0.972222	0.846528	1	2.4087	up
Com_563	D-gluconate	53240.7	62506.4	63150.2	63603.4	46699.1	60662.8	25138.9	43993.5	20410.5	53861.3	29811.4	54734.3	1.53482	0.618071	0.0328084	0.888889	0.666667	1	1.26396	up
Com_167	DL-O-tyrosine	1820.95	2017.63	1464.81	1588.6	1735.93	2244.62	2640.25	4045.62	3506.52	2634.53	2420.78	3223.3	0.588628	-0.764573	0.000570785	1	1	1	1.34139	down
Com_573	D-Lyxose	3365.1	4700.21	6035.43	7475.98	3864.25	3913.04	7554.74	8741.32	7361.81	9963.87	6750.02	14873.3	0.531342	-0.912288	0.00405291	0.944444	0.763194	1	1.62697	down
Com_168	D-Maltose	15606.5	18176	30439.8	26022	18497.4	15875	38151.6	57938.3	53014.4	78033.3	58126.7	54033.2	0.367279	-1.44505	4.66e-05	1	1	1	2.59498	down
Com_577	D-Mannose	68702.9	32763.6	83235.9	62018.3	52730	82224.5	37161.9	32572.9	26066.2	62324.6	40974.5	39885.2	1.59707	0.675423	0.0332756	0.833333	0.555556	1	1.17545	up
Com_181	D-Proline	16528.7	12882.9	12604.8	9611.22	13004.1	35853.5	4697.65	3998.6	936.43	5447.91	3465.6	6062.82	4.08327	2.02972	0.00209133	1	1	1	3.71458	up
Com_584	Fumonisin B1	3453.29	3219.59	3857.2	4011.91	3700.8	3424.21	7159.09	7169.95	4290.53	8162.29	8058.16	7872.85	0.507271	-0.979171	0.000704289	1	1	1	1.69031	down
Com_586	Galactinol	9777.02	13381.2	16149.7	14641.7	9025.77	12565.8	9579.95	25020.8	13963.4	29709.7	24348.6	30151.2	0.568948	-0.813632	0.0467567	0.805556	0.5	1	1.30187	down
Com_587	Galactonic acid	47296.1	61666.3	61548.8	61712.2	47174.2	63468.8	27004.5	36882.2	22165.9	46372.2	32166.3	46719.3	1.62257	0.698283	0.00642351	1	1	1	1.3149	up
Com_590	Glyceric acid	127523	102339	131785	134228	107715	118170	47758.2	41944.4	30272	65648	36760.9	62266.8	2.5356	1.34233	0.000250595	1	1	1	2.46682	up
Com_193	Glycerophosphocholine	4.05706e+06	2.50949e+06	2.75749e+06	2.6759e+06	3.31657e+06	2.38754e+06	1.25986e+06	313369	995902	1.02816e+06	597131	733916	3.5923	1.84491	0.000622704	1	1	1	3.47743	up
Com_205	Hydroxyacetone	20298.1	17418.3	19145	19899.5	19084.2	20483	4861.08	1564.59	5027.13	2886.41	2144.97	3724.03	5.75648	2.52519	0.000174756	1	1	1	4.69895	up
Com_216	Hyperoside	5050.98	5178.72	6559.29	4803.91	5733.19	5179.68	5824.72	18515	7668	5829.06	7979.85	11676.4	0.565387	-0.822688	0.0446106	0.944444	0.777778	1	1.25736	down
Com_224	Ile-Asn	30280.5	19042.6	17067.4	20528.2	21064.9	21331.6	11513.3	3072.98	8893.61	8499.73	4390.53	4732.93	3.14612	1.65357	0.00116655	1	1	1	3.16804	up
Com_231	Ile-Tyr	915.222	673.542	1092.53	961.012	821.896	682.641	1648.7	1163.99	1089.73	1398.02	1182.47	1196.35	0.670226	-0.577281	0.00266199	0.972222	0.833333	1	1.04325	down
Com_236	Indole-3-carboxylic acid	19073.8	16868.4	15016.1	15174.7	16528	13188.9	24796.5	16915.9	21326.3	27476.4	22567.9	29525.6	0.672118	-0.573214	0.00337474	0.972222	0.833333	1	1.01	down
Com_269	Leu-Arg	5113.62	6445.61	6465.38	6093.4	6222.31	5968.17	6698.2	11145.2	9644.07	10643.4	9270.82	8408.55	0.65057	-0.620223	0.00140075	1	1	1	1.07806	down
Com_275	L-Fucose	442.54	667.546	605.577	774.565	460.538	556.156	993.767	1468.35	768.719	1292.8	1170.23	1592.12	0.481325	-1.05492	0.000503415	0.972222	0.833333	1	1.85068	down
Com_277	L-Glutamate	386077	330721	339167	413957	362018	422324	198620	223653	222976	248978	202412	256174	1.66635	0.736694	6.2e-06	1	1	1	1.30927	up
Com_610	L-Kynurenine	29032.5	51270.8	46264.1	37973.8	42524.5	36121.5	54905.4	84453.5	46954.4	109560	76940.5	74866.3	0.543216	-0.880402	0.00361001	0.972222	0.833333	1	1.51082	down
Com_612	L-Malic acid	689014	762856	1.0023e+06	922678	536936	1.02082e+06	187454	253166	183788	452691	151984	506143	2.84378	1.50781	0.00149953	1	1	1	2.89471	up
Com_615	L-Phenylalanine	9905.13	11979.5	10094.5	7347.11	9650.76	13161.5	14075.9	16413.6	10325.1	21128.5	14026.3	17487.9	0.664887	-0.588819	0.0115598	0.944444	0.75	1	1.02646	down
Com_617	L-Proline	250084	168082	187828	151093	146603	246473	36399.4	33600.1	22890.1	63868.4	29837.8	64568.7	4.57932	2.19513	4.78e-05	1	1	1	4.02929	up
Com_296	L-Pyroglutamic acid	156512	139241	151106	177114	153045	183283	98366.8	99213.3	94585.9	110560	88369.3	111838	1.59272	0.671488	9.98e-06	1	1	1	1.19015	up
Com_626	L-Tryptophan	1824.4	5486.28	2786.54	3115.33	2698.19	5392.47	4567.43	10684.6	4453.68	10559.4	6424.17	6110.05	0.497746	-1.00652	0.0132242	0.888889	0.666667	1	1.83495	down
Com_311	Maltotriose	9684.39	13267.8	13239.8	18550.6	12573.3	12005.3	19230.4	36535.7	33943	42091.8	38423.5	40753.1	0.375969	-1.41131	9.47e-05	1	1	1	2.47695	down
Com_319	Methyl acetoacetate	11478.9	4362.07	10021	10794.4	9959.69	8766.39	18873.4	30045	26926.2	22665.7	15442.5	26386.7	0.394632	-1.34142	0.000478156	1	1	1	2.43454	down
Com_635	Mevalonic acid	1444.31	2437.64	1830.98	3087.67	1971.92	2119.84	5766.55	3909.12	2177.94	2818.28	3862.22	3554.17	0.583674	-0.776766	0.0130495	0.916667	0.735417	1	1.33596	down
Com_321	myo-Inositol	40218.8	26242.9	30226	30482.7	38404.5	52375.3	16148.6	18806.5	12970.8	29423.2	20122.5	25747.5	1.7688	0.822772	0.00476384	0.972222	0.833333	1	1.48784	up
Com_322	N-(omega)-Hydroxyarginine	50829.6	28036.2	35685.2	54687.1	59955	44465	65517.7	82486.8	81562.2	72631.8	68486.8	51955.5	0.647495	-0.627058	0.00990849	0.944444	0.75	1	1.16684	down
Com_643	N-Acetylneuraminic acid	1969.87	2494.94	2522.99	1616.7	2231.99	2931.69	1493.04	1026.97	1103.21	1223.05	1599.48	1339.6	1.76847	0.822505	0.000529337	1	1	1	1.44679	up
Com_646	Naringin	3186.95	2626.85	3667.56	3231.07	2795.22	3778.93	1521.54	2786.27	1676.79	2193.6	2181.02	1549.71	1.61951	0.695554	0.00233996	0.972222	0.888889	1	1.29187	up
Com_649	Nicotinamide	25670	20620.3	23055.9	33711.4	20018.3	20864.1	42081	48996.2	41211.8	46733.9	36705.5	53535.5	0.534569	-0.903553	0.000119975	1	1	1	1.63093	down
Com_361	Ornithine	23905.8	25101.3	24348.6	25623.8	18230.7	18963.5	23349	33348.9	42420.8	39888.3	32660.9	25411.2	0.690959	-0.533327	0.0138	0.861111	0.583333	1	0.91155	down
Com_365	PC(16:0/16:0)	14079.8	15756.4	13753	18260.6	17340.9	14485.7	10160.9	9497.31	9675.02	7194.38	5804.29	7994.2	1.86139	0.89638	0.00026203	1	1	1	1.62571	up
Com_366	Peonidin 3-O-glucoside cation	45992.7	49650.5	41711.7	61544.7	74397.9	35325.5	249397	315121	222042	169138	299612	176999	0.215473	-2.21442	1.52e-06	1	1	1	3.94029	down
Com_369	Phenylacetylglycine	7244.27	6250.62	6267.55	5520.8	5043.71	5646	4670.91	3680.41	3530.77	3604.44	4574.96	3351.52	1.53645	0.619602	0.000247369	1	1	1	1.1052	up
Com_657	Phosphorylcholine	10556.8	5275.11	7992.68	8311.88	7901.66	5757.63	2210.26	893.56	1584.39	2029.68	1502.49	1476.84	4.72257	2.23957	3.92e-06	1	1	1	4.01118	up
Com_385	Pro-Ala	390.061	840.038	846.881	421.421	751.38	517.808	398.76	232.876	347.705	401.871	306.16	391.686	1.81216	0.857711	0.0095224	0.916667	0.666667	1	1.44149	up
Com_393	Pro-Glu	6962.2	4945.77	9961.21	6697.08	10808.5	5165.46	3961.3	2018.91	3047.81	2354.36	4518.54	3103.06	2.34373	1.22881	0.000906503	1	1	1	2.16614	up
Com_404	Pro-Phe	2288.53	4860.5	3842.48	3130	4869.35	2800.86	8777.9	11235.7	18523.6	9304.3	10170.9	5890.06	0.341015	-1.55209	0.000367493	1	1	1	2.70172	down
Com_415	Pro-Trp	27821.8	31473.5	26237.7	45451.3	44222.1	39526.3	6500.69	25932.4	21891.6	20210	28110.3	23711.5	1.69942	0.765042	0.0428076	0.944444	0.777778	1	1.56503	up
Com_427	Pyridoxine	5593.73	4741.25	23086.3	15739.8	5556.94	38278.9	34568.2	45684.1	30119.6	32609.7	21918	33269.2	0.469281	-1.09147	0.0314797	0.833333	0.5	1	2.69844	down
Com_432	Quercetin 3'-methyl ether	89216.4	104730	155608	200609	131010	136540	218872	295312	373453	207998	385536	254730	0.47106	-1.08602	0.000767468	1	1	1	1.94408	down
Com_667	Raffinose	26602.2	42617	56032.5	47360.6	29095.6	34841.1	51039.8	175088	87193.9	127015	178047	154901	0.305901	-1.70886	0.00117653	0.972222	0.833333	1	2.90839	down
Com_686	sn-Glycerol 3-phosphoethanolamine	10503.1	8512.6	8462.25	6951.17	7066.64	7287.98	1897.31	1329.54	1827.65	2061.35	1960.69	2071.95	4.37582	2.12955	2.2e-08	1	1	1	3.7822	up
Com_454	Sucrose	5778.66	6197.53	7364.88	9398.56	14688.4	6181.96	18735.9	17082.1	15823.5	17193.7	17451.6	16482.6	0.482731	-1.05071	0.00268513	1	1	1	2.01255	down
Com_466	trans-3-Coumaric acid	89149.4	77514.1	98755.5	82328.2	72154	66655.9	131899	158219	204646	186423	251695	249172	0.41162	-1.28062	9.24e-05	1	1	1	2.23126	down
Com_468	trans-Zeatin	37745.7	113946	76433.6	42992.7	132132	68417.8	30961	22719.1	17727.5	50782.3	83503.9	21196.5	2.07884	1.05578	0.033092	0.833333	0.555556	1	2.0319	up
Com_470	Trimethylamine N-oxide	2287.12	14865.5	12636	5638.62	11633.1	9318.48	17343.9	22585.3	20233.8	16192	15206.3	18163.5	0.51382	-0.960664	0.0345716	1	1	1	2.1039	down
Com_478	Tyr-Leu	9188.59	12632	10395.3	14371.2	10341	8928.13	13469.1	26673.3	20219.9	19973.1	14419.8	17989.9	0.584115	-0.775675	0.00234957	0.972222	0.833333	1	1.35171	down
Com_480	Tyr-Phe	4244.63	2860.46	3699.78	5776.46	3024.43	4971.66	3803.64	2351.93	2525.52	1872.13	3163.26	2444.5	1.52079	0.604819	0.0214355	0.861111	0.611111	1	1.05885	up
Com_483	Tyr-Thr	96904	52909.5	33847.5	39568.8	45255.9	86729.2	28249.1	27864.3	20344.1	33127.5	26958.6	46064.2	1.94523	0.959943	0.0160587	0.916667	0.693056	1	1.58769	up
Com_491	UDP-D-Galactose	3898.86	3581.4	4749.88	4728.29	5297.46	5161.18	2066.98	1947.1	2215.58	2189.4	2356.06	3206.15	1.96099	0.971579	3.75e-05	1	1	1	1.73531	up
Com_699	UDP-N-acetylglucosamine	2799.44	2965.34	2748.29	3427.5	2572.24	3102.28	1754.92	1895.09	1426.6	2245.48	1469.53	2036.25	1.62683	0.702064	0.000392533	1	1	1	1.27088	up
