# Supplementary material for: Transcriptomic and Metabolomic Analyses Reveal That Fullerol Improves Drought Tolerance in Brassica napus L
Source: Int J Mol Sci. 2022 Dec 4;23(23):15304. doi: 10.3390/ijms232315304 (PMC9740425; doi:10.3390/ijms232315304)
Supplement: Supplementary file 1 [file ijms-23-15304-s001.zip › Supplementary Materials File S10.xlsx]

## Sheet: D vs. CK
Gene ID	Gene name
BnaC07g27210D	ACLB-2
BnaC03g62580D	ACO1
BnaA03g38100D	ACO2
BnaC03g74450D	ACO2
BnaA08g14220D	ACO3
BnaAnng22230D	ACO3
BnaA06g40880D	Acy1b
BnaCnng71090D	Acy1b
BnaA06g07360D	ADT1
BnaA05g29990D	ADT2
BnaA09g56680D	ADT2
BnaA06g19810D	ADT4
BnaA02g05780D	ADT5
BnaCnng34620D	ADT5
BnaC02g01150D	AGAL1
BnaC07g34860D	ArgE
BnaC04G07830d	ArgJ
BnaA09g51890D	BAM2
BnaC07g34180D	BAM3
BnaA09g12880D	BFRUCT3
BnaC09g10840D	BFRUCT3
BnaA06g08310D	BFRUCT4
BnaA09G47290D	BFRUCT4
BnaC08g41390D	BFRUCT4
BnaC06g27300D	CICDH
BnaC01g15060D	CORI3
BnaA05g03050D	CSY3
BnaC01g37450D	CWINV1
BnaC06g07120D	CWINV1
BnaA06g00510D	CWINV3
BnaC05g39510D	CWINV5
BnaA03G14010D	CYP73A5
BnaA04g17570D	CYP73A5
BnaC03g16960D	CYP73A5
BnaA10g23330D	CYP75B1
BnaC09g47980D	CYP75B1
BnaA05g05780D	CYT1
BnaA07g22000D	CYT1
BnaC04g34080D	CYT1
BnaC04g46620D	CYT1
BnaC04g46620D	CYT1
BnaC04g01600D	DPE2
BnaA03g03490D	GAA
BnaCnng72110D	GAA2
BnaA04g08160D	GLN1-1
BnaC04g30250D	GLN1-1
BnaA05g22420D	GLN1-3
BnaCnng57900D	GLN1-3
BnaA02g03140D	GLN1-4
BnaA10g17910D	GLN1-4
BnaC02g06690D	GLN1-4
BnaC09g41340D	GLN1-4
BnaA03g12250D	GLT1
BnaC03g15020D	GLT1
BnaC03g15030D	GLT1
BnaA05g00720D	GOLS1
BnaA09g15290D	GOLS2
BnaCnng63310D	GOLS2
BnaA09g48480D	GOLS3
BnaC08g50010D	GOLS3
BnaC01g40390D	GSH3
BnaCnng13210D	HDH
BnaC04g18340D	HISN1A
BnaA07g24840D	HPR
BnaA07g19710D	HPR2
BnaA07g00390D	HST
BnaC01g22120D	HST
BnaC07g00330D	HST
BnaA09g10080D	HXK1
BnaC09g10170D	HXK1
BnaC05g26650D	HXK3
BnaA09g25360D	IMPL1
BnaA03g09800D	MDH1
BnaA06g08600D	MDH1
BnaA08g01250D	MDH1
BnaA09g16400D	MDH1
BnaA10g11990D	MDH1
BnaC07g14970D	MDH1
BnaAnng22250D	MIOX1
BnaC07g01430D	MIOX2
BnaA03g41220D	MUR2
BnaC07g32110D	MUR2
BnaA07g00860D	NADP-ME1
BnaC07g01180D	NADP-ME1
BnaA07g21750D	OTC
BnaC06g22470D	OTC
BnaA06g22040D	P5CDH
BnaC03g74750D	P5CDH
BnaA04g22810D	P5CS1
BnaA05g05760D	P5CS1
BnaC04g05620D	P5CS1
BnaC04g46630D	P5CS1
BnaA09g35230D	P5CS2
BnaC08g26550D	P5CS2
BnaA04g21230D	PAL1
BnaA05g07370D	PAL1
BnaC04g08190D	PAL1
BnaC08g24360D	PAL2
BnaA08g11320D	PGDH1
BnaC03g77040D	PGDH1
BnaA08g22970D	PGDH2
BnaC08g17520D	PGDH2
BnaA06g39660D	PRODH1
BnaC02g38230D	PRODH1
BnaC07g26120D	PRODH1
BnaAnng37880D	PRODH2
BnaA09g36810D	RFS2
BnaC08g28500D	RFS2
BnaA04g10260D	RFS5
BnaC04g56100D	RFS5
BnaA02g04780D	RFS6
BnaA10g15160D	RFS6
BnaC09g37510D	RFS6
Bnac09G37530d	RFS6
BnaC04g08890D	SBE2.1
BnaAnng06510D	SDC
BnaA02g04800D	SPS1
BnaA06g27590D	SPS2
BnaA10g03060D	SPS3
BnaC02g29300D	SPS4
BnaA10g14710D	SUS1
BnaA09g00710D	SUS3
BnaA05g12940D	SUS5
BnaCnng74430D	SUS5
BnaC06g34330D	SUS6
BnaA08g25210D	TSB1
BnaA08g25220D	TSB1
BnaA09g09540D	TSB1
BnaA09g09550D	TSB1
BnaC02g41270D	TSB1
BnaCnng18030D	TSB1
BnaA04g08710D	TSB2
BnaC04g34370D	TSB2
