# Supplementary material for: Transcriptomic and Metabolomic Analyses Reveal That Fullerol Improves Drought Tolerance in Brassica napus L
Source: Int J Mol Sci. 2022 Dec 4;23(23):15304. doi: 10.3390/ijms232315304 (PMC9740425; doi:10.3390/ijms232315304)
Supplement: Supplementary file 1 [file ijms-23-15304-s001.zip › Supplementary Materials File S2.xlsx]

## Sheet: D + F vs. CK
ID	Name_des	D+F1	D+F2	D+F3	D+F4	D+F5	D+F6	CK1	CK2	CK3	CK4	CK5	CK6	FC	log2FC	Pvalue	ROC	lowROC	upROC	VIP	Up.Down
Com_30	1-methylguanosine	2121.03	3198.81	3568.5	2051.38	4564.96	3783.07	1255.4	1410.38	1441.68	1918.4	837.746	1036.6	2.44143	1.28772	0.000555799	1	1	1	2.31771	up
Com_32	1-Palmitoylglycerol	15128.4	14168.6	12724.3	12032.4	11826.6	18446.4	7175.24	7481.51	5335.91	8041.58	6121.39	8785.67	1.96377	0.973625	5.83e-05	1	1	1	1.78683	up
Com_35	2-Amino-1-phenylethanol	24206	29201.3	23845.8	31315.6	28300.1	35923.6	70537.9	71853.7	47833.4	72396.5	98764	62315.5	0.407817	-1.29401	3.82e-05	1	1	1	2.31389	down
Com_514	3-Deoxy-2-keto-6-phosphogluconic acid	55588.5	65144.9	57275.7	94942.9	42108.5	62752.6	111256	113868	69809.1	70679.3	65835.9	145853	0.654447	-0.611652	0.0418271	0.916667	0.666667	1	1.07737	down
Com_50	3-Hydroxy-4-methoxycinnamic acid	31282.9	41892.8	38995.6	60510.4	22923.4	43601.4	50891.2	110887	82241.8	67263.1	92394.2	82836.5	0.491675	-1.02422	0.00204615	0.972222	0.833333	1	1.90951	down
Com_53	3'-O-methyladenosine	9534.72	20308	16306.8	21361.2	13696.3	23753.4	48016.3	46984.5	39227.1	34626.1	26442	32355.8	0.461057	-1.11698	0.00109919	1	1	1	2.08899	down
Com_73	5'-Deoxyadenosine	24338.4	8760.43	17198.6	12143.2	6197.29	20495.2	7862.19	6505.04	6771.91	2427.92	5765.17	8014.48	2.38664	1.25498	0.0149563	0.888889	0.666667	1	2.17389	up
Com_76	5-Hydroxymethylcytidine	71854.9	91300.9	65911.9	72845.9	72562.5	100349	137993	246158	160495	252115	102295	183573	0.438585	-1.18907	0.00144979	1	1	1	2.0623	down
Com_77	5-Methylcytidine	30826.2	59952.5	36525.2	38421.6	31893.9	59593.5	50795.2	131529	76361	99907.1	68587.1	68752.3	0.518646	-0.947179	0.00531903	0.944444	0.777778	1	1.71851	down
Com_524	6-Hydroxynicotinic acid	16350	28768.7	25821	22892.3	12853.2	25012.8	14225.9	16769.1	11833	16112.4	13415.7	14193.2	1.52165	0.60564	0.0266309	0.833333	0.555556	1	1.07874	up
Com_88	Adenine	22740.3	26503.7	25985	19935.1	22797.2	25412.8	15305.8	13156.3	10017.3	15456.5	12650	17215.2	1.71089	0.774745	0.000316355	1	1	1	1.43788	up
Com_530	Alpha-D-Glucose	29186.4	35455.1	12455.9	43082.9	28948.7	26190.3	22658.2	8826.13	7968.56	10115.7	10943.1	27164.1	1.99963	0.999734	0.0217736	0.916667	0.722222	1	1.97059	up
Com_104	Argininosuccinic acid	14266.1	30292	29022.8	35459.5	23174.9	24343.7	49668.8	57771.5	54774.1	42366.3	44197.4	25861	0.570053	-0.810832	0.00891483	0.916667	0.666667	1	1.48954	down
Com_125	beta-Octylglucoside	659408	416519	388633	444729	468174	212292	648757	444505	1.3051e+06	544677	643733	645845	0.611856	-0.708735	0.045996	0.805556	0.5	1	1.33534	down
Com_548	cis-Aconitate	4401.99	6984.96	6151.82	9210.27	4331.68	7161.37	15298.2	17580.6	14426.2	14817.2	15712.8	11837.8	0.426462	-1.22951	0.000306433	1	1	1	2.30879	down
Com_555	Coproporphyrin III	38926.4	56420.7	66818.2	50147	36072	49347.9	28353.1	32732.5	21215.9	35490.8	31532.2	35983.1	1.60669	0.684094	0.00369236	1	1	1	1.24966	up
Com_140	Cyanidin 3-glucoside cation	21421.6	8916.76	11040.8	10286.2	8645.69	14365.5	12948.6	20089.3	10942	24860.6	24708.1	23747.4	0.636651	-0.651425	0.0485602	0.833333	0.555556	1	1.19304	down
Com_153	Desipramine	26641.6	40660.7	30979	24206.9	29533.5	33596.1	81336.2	147085	116489	126734	104197	88077.9	0.279579	-1.83867	1.12e-06	1	1	1	3.31933	down
Com_167	DL-O-tyrosine	2230.24	1438.18	2150.48	2243.2	1479.69	1971.74	2640.25	4045.62	3506.52	2634.53	2420.78	3223.3	0.62333	-0.681932	0.0023019	1	1	1	1.2382	down
Com_573	D-Lyxose	3134.79	4113.71	4462.46	7056.29	3447.01	4805.06	7554.74	8741.32	7361.81	9963.87	6750.02	14873.3	0.489081	-1.03185	0.00155644	0.972222	0.833333	1	1.87005	down
Com_168	D-Maltose	13867.6	26752.1	15370	31711.5	23700.1	25191.9	38151.6	57938.3	53014.4	78033.3	58126.7	54033.2	0.402577	-1.31266	0.000301035	1	1	1	2.43934	down
Com_579	D-Mannose	193584	249150	224666	233174	205094	207126	110664	123390	94947.6	138099	141782	139753	1.75359	0.810307	6.59e-05	1	1	1	1.50353	up
Com_189	Galactinol	13025.5	15720.5	12371.9	14968.1	15694.8	13980.2	15523	22282	18896.3	23957.7	27945.5	25443.7	0.639777	-0.644359	0.00282698	0.944444	0.75	1	1.13166	down
Com_590	Glyceric acid	51918.3	84802.2	92053.6	56960.1	81389.9	104422	47758.2	41944.4	30272	65648	36760.9	62266.8	1.65658	0.728209	0.0120406	0.888889	0.666667	1	1.35146	up
Com_193	Glycerophosphocholine	3.1942e+06	2.30176e+06	3.04656e+06	1.11781e+06	3.53065e+06	2.31962e+06	1.25986e+06	313369	995902	1.02816e+06	597131	733916	3.14723	1.65408	0.00143212	0.972222	0.833333	1	3.09347	up
Com_205	Hydroxyacetone	26143.2	19121.3	30289.9	20139.4	16995.8	25951.3	4861.08	1564.59	5027.13	2886.41	2144.97	3724.03	6.86063	2.77834	2.6e-05	1	1	1	5.20731	up
Com_224	Ile-Asn	27735	21340.6	24817.6	11479.3	31881.9	19742.5	11513.3	3072.98	8893.61	8499.73	4390.53	4732.93	3.33301	1.73682	0.000795039	0.972222	0.888889	1	3.305	up
Com_232	Ile-Tyr	36853.3	44360.1	28340.1	35886	33046.1	39522.1	60258.5	83594	54760.7	70064.9	60415.8	77537.6	0.536131	-0.899343	4.98e-05	1	1	1	1.62847	down
Com_237	Indole-3-pyruvic acid	29840.5	23073	17710.8	21331.7	14845.1	16484.8	35371.9	35349.2	18439.3	37392.2	35669.9	30152.7	0.640862	-0.641915	0.0144843	0.916667	0.666667	1	1.16893	down
Com_601	L-Ascorbic acid	642136	690067	556782	623915	346282	638453	890231	1.02555e+06	500340	1.05333e+06	861959	1.21663e+06	0.630427	-0.6656	0.021078	0.861111	0.583333	1	1.19174	down
Com_274	L-Fucose	24464.5	34686.3	35791.1	49960.5	28763.6	43142.1	43245.4	52084.6	47717.1	60637.9	50971.8	64345.4	0.679644	-0.557148	0.010723	0.944444	0.75	1	1.07134	down
Com_282	L-Histidine	16107.1	29542.1	22538	16000.3	16924.1	20823.3	38141.2	46879.8	34120.7	68642.1	37272.5	50670.2	0.442232	-1.17713	0.00022288	1	1	1	2.12592	down
Com_610	L-Kynurenine	20540.5	42039.3	34276	60253.9	25637.5	29347.6	54905.4	84453.5	46954.4	109560	76940.5	74866.3	0.473764	-1.07776	0.00336103	0.944444	0.75	1	2.03503	down
Com_626	L-Tryptophan	884.748	4318.99	5717.26	3485.69	2333.81	3781.95	4567.43	10684.6	4453.68	10559.4	6424.17	6110.05	0.479504	-1.06038	0.0307102	0.944444	0.763194	1	2.15997	down
Com_303	Lys-Pro	40322.8	37697	51335.8	42303.9	29258.5	56927.6	29283.7	32000.4	29368.1	22605.9	28068.3	16656.8	1.63211	0.706736	0.00529698	0.916667	0.722222	1	1.29456	up
Com_311	Maltotriose	8460.32	17727.7	11418.3	23422.1	14844.2	16211	19230.4	36535.7	33943	42091.8	38423.5	40753.1	0.436461	-1.19607	0.00120327	0.972222	0.833333	1	2.2295	down
Com_312	Matairesinol	15649.7	13433.3	15066.4	12446	14217.1	13368.9	7294.56	3177.64	6046.35	3894.74	13679.7	4915.47	2.15803	1.10971	0.00803444	0.916667	0.722222	1	2.32114	up
Com_319	Methyl acetoacetate	8034.59	7751.1	4843.87	5610.18	7893.56	13247.3	18873.4	30045	26926.2	22665.7	15442.5	26386.7	0.337614	-1.56655	0.00012736	1	1	1	2.91485	down
Com_630	Methylmalonic acid	303232	278571	264263	233539	188450	254707	153693	200409	130042	189470	207388	121735	1.51861	0.602749	0.00475825	0.916667	0.666667	1	1.13991	up
Com_635	Mevalonic acid	1042.29	2008.67	1791.22	1789.5	1327.22	1731.18	5766.55	3909.12	2177.94	2818.28	3862.22	3554.17	0.438698	-1.1887	0.000926736	1	1	1	2.09961	down
Com_638	myo-Inositol	254876	331876	326214	325168	273183	293147	150772	172886	125408	188912	185732	191010	1.77829	0.83049	6.53e-05	1	1	1	1.54106	up
Com_336	N2-Acetyl-L-ornithine	1542.07	580.014	503.56	792.023	1688.87	1635.31	3099.16	5133.75	512.244	6409	3483.97	3277.83	0.307623	-1.70077	0.0367495	0.861111	0.5	1	2.79416	down
Com_643	N-Acetylneuraminic acid	3238.05	2559.69	3425.46	3129.43	2701.57	2644.26	1493.04	1026.97	1103.21	1223.05	1599.48	1339.6	2.2733	1.18479	4.95e-06	1	1	1	2.16625	up
Com_646	Naringin	2672.96	2668.83	4275.47	2288.21	2460.71	4539.08	1521.54	2786.27	1676.79	2193.6	2181.02	1549.71	1.58749	0.666745	0.0168719	0.888889	0.583333	1	1.19419	up
Com_350	NG,NG-dimethyl-L-arginine(ADMA)	185841	256466	190109	169317	147866	224942	219287	363247	359288	343104	223237	247316	0.669072	-0.579767	0.0121371	0.861111	0.555556	1	1.03687	down
Com_359	Norharmane	8723.69	6618.7	7789.05	7111.85	6709.85	12443.2	7227.12	3254.71	5883.54	6521.18	4574.97	3258.39	1.60796	0.685229	0.0180852	0.916667	0.666667	1	1.3036	up
Com_651	Oleic acid	22403.8	53771.6	15519.8	18320	23347.8	11053.4	64751.4	203756	31891.2	50854.9	35857.7	29200.5	0.346894	-1.52743	0.0326402	0.888889	0.583333	1	2.41903	down
Com_361	Ornithine	9465.74	11609.6	15128.1	10012.2	13359.3	15145	6649.13	5645.3	6357.03	6110.56	6433.43	6265.73	1.9946	0.996097	0.000280792	1	1	1	1.7672	up
Com_366	Peonidin 3-O-glucoside cation	64810.9	49385.5	47399.2	65127.5	27713.4	227718	249397	315121	222042	169138	299612	176999	0.336628	-1.57077	0.0046511	0.916667	0.722222	1	3.4184	down
Com_657	Phosphorylcholine	9421.84	7732.62	10189.7	2492.18	9529.97	6308.66	2210.26	893.56	1584.39	2029.68	1502.49	1476.84	4.71011	2.23576	0.000326461	1	1	1	3.91888	up
Com_389	Pro-Asp	11025.2	11678.4	8913.51	9241.63	8684.16	9144.55	17186.6	30911	22745.2	26374	20004.9	23362	0.417456	-1.2603	1.85e-05	1	1	1	2.25748	down
Com_392	Pro-Gln	3843.09	2727.96	3494.43	3809.02	3040.61	3729.87	4994.91	5391.55	14649.8	4198.06	4958.51	4652.31	0.53147	-0.911941	0.0362597	1	1	1	1.40831	down
Com_404	Pro-Phe	2465.72	3261.4	1854.23	3448.19	1409.98	2475	8777.9	11235.7	18523.6	9304.3	10170.9	5890.06	0.233395	-2.09915	3.91e-05	1	1	1	3.77044	down
Com_420	Pro-Trp	90.8236	613.798	163.818	592.382	632.71	510.896	1058.88	949.571	1131.96	1126.23	439.487	1005.7	0.455971	-1.13299	0.0365559	0.888889	0.666667	1	2.53001	down
Com_423	Pro-Val	4568.37	3408.01	3239.35	3553.15	3502.82	4799.7	6578.59	8462.85	7197.97	20135.8	17862.9	5344.68	0.351791	-1.50721	0.00796307	1	1	1	2.41845	down
Com_427	Pyridoxine	20578.5	23146.3	3521.19	6928.21	3597.44	3710.16	34568.2	45684.1	30119.6	32609.7	21918	33269.2	0.31025	-1.6885	0.0081084	0.972222	0.833333	1	3.87966	down
Com_432	Quercetin 3'-methyl ether	79201.4	105963	122978	196056	67065.5	178513	218872	295312	373453	207998	385536	254730	0.431924	-1.21115	0.00235274	1	1	1	2.32216	down
Com_668	Raffinose	27793.7	123729	56297.1	110046	51400.8	69005.9	67746.9	247346	122828	178651	229633	212125	0.414117	-1.27189	0.0127977	0.888889	0.666667	1	2.43129	down
Com_671	Ribitol	3838.06	5164.25	7023.68	8519.6	3695.26	7320.54	2902.61	4199.23	2280.97	3936.61	4077.35	3773.6	1.67977	0.748266	0.0205487	0.805556	0.472222	1	1.35646	up
Com_446	Rosmarinic Acid	3178.92	3102.89	2219.66	2762.73	2296.21	2741.62	4725.04	3237.07	2432.28	5043.15	4719.29	4267.1	0.667461	-0.583244	0.0205843	0.888889	0.622917	1	1.00113	down
Com_686	sn-Glycerol 3-phosphoethanolamine	8446.92	9308.74	15445.7	7760.44	11319.6	7215.82	1897.31	1329.54	1827.65	2061.35	1960.69	2071.95	5.3368	2.41597	1.55e-06	1	1	1	4.31924	up
Com_454	Sucrose	6345.67	9739.4	6350.91	9116.41	7167.45	8160.89	18735.9	17082.1	15823.5	17193.7	17451.6	16482.6	0.456174	-1.13235	5.36e-05	1	1	1	2.087	down
Com_460	Thiamine	47728.1	93831.8	60530.6	89956.2	56454.6	94349.4	78278.5	132027	89044.4	100211	126115	126191	0.679357	-0.557757	0.0251664	0.833333	0.444444	1	1.09635	down
Com_466	trans-3-Coumaric acid	112407	130854	97609.6	132617	110777	146135	131899	158219	204646	186423	251695	249172	0.617907	-0.694539	0.00478433	0.944444	0.75	1	1.21537	down
Com_468	trans-Zeatin	70812.9	48676.6	36619.3	95617.5	85616.9	57778.1	30961	22719.1	17727.5	50782.3	83503.9	21196.5	1.74146	0.800301	0.0470602	0.833333	0.555556	1	1.74466	up
Com_470	Trimethylamine N-oxide	3732.21	4567.31	2736.85	10506.1	2285.29	4088.92	17343.9	22585.3	20233.8	16192	15206.3	18163.5	0.254425	-1.97469	0.000673263	1	1	1	3.90797	down
Com_474	Tyr-Asp	2648.05	2655.22	2528.29	2743.04	2769.19	2307.04	1043.8	957.05	1610.88	1549.48	1697.92	2076.32	1.75154	0.808626	0.0040108	1	1	1	1.55737	up
Com_478	Tyr-Leu	6677.15	12215.7	5378.57	8619.07	6469.36	6777.45	13469.1	26673.3	20219.9	19973.1	14419.8	17989.9	0.409218	-1.28906	0.000180913	1	1	1	2.36983	down
Com_481	Tyr-Pro	29117.7	25043.5	21135.8	18765	21238.1	26590.2	23469.5	29889.9	34004.2	58460.2	54766.4	25604.4	0.627293	-0.672789	0.0478105	0.861111	0.596528	1	1.08293	down
Com_482	Tyr-Ser	2756.04	1811.1	1156.1	2183.63	1847.82	2396.7	4204.57	5290.83	3126.67	2035.64	2621.72	2732.44	0.607209	-0.719735	0.0277979	0.861111	0.611111	1	1.265	down
Com_485	Tyr-Thr	8986.76	9332.27	6485.76	9597.59	8893.37	9808.29	5905.38	4306.08	3983.05	5415.8	5984.86	6205.25	1.66992	0.739775	0.000425112	1	1	1	1.36617	up
Com_698	UDP-N-acetylglucosamine	20654.8	9969.65	13727.5	11703	10358.8	4550.67	7561.63	5005.41	7423.95	5291.6	5890.64	5860.4	1.91621	0.938259	0.0372041	0.833333	0.5	1	1.50877	up
Com_494	Val-Leu	7006.83	5151.75	6127.27	5907.79	4134.31	5868.47	7989.72	13932.4	9328.38	6905.16	9347.97	9100.23	0.604136	-0.727055	0.00252385	0.972222	0.846528	1	1.28979	down
Com_496	Val-Val	1690.78	719.124	1562.87	1243.17	1209.45	2688.54	1060.26	5563.96	3951.99	3018.05	2849.58	2971.45	0.46942	-1.09105	0.0316569	0.861111	0.583333	1	1.89798	down
