# Supplementary material for: Transcriptomic and Metabolomic Analyses Reveal That Fullerol Improves Drought Tolerance in Brassica napus L
Source: Int J Mol Sci. 2022 Dec 4;23(23):15304. doi: 10.3390/ijms232315304 (PMC9740425; doi:10.3390/ijms232315304)
Supplement: Supplementary file 1 [file ijms-23-15304-s001.zip › Supplementary Materials File S3.xlsx]

## Sheet: D + F vs. D
ID	Name_des	D+F1	D+F2	D+F3	D+F4	D+F5	D+F6	D1	D2	D3	D4	D5	D6	FC	log2FC	Pvalue	ROC	lowROC	upROC	VIP	Up.Down
Com_6	(+)-Methamphetamine	3128.17	2085.79	2163.31	1576.07	1662.38	2250.35	4301.83	6779.26	2182	4160.91	5187.45	2771.59	0.506877	-0.980294	0.011481	0.916667	0.75	1	2.0431	down
Com_497	(4Z,7Z,10Z,13Z,16Z,19Z)-4,7,10,13,1 6,19-Docosahexaenoic acid	4654.5	4857.43	6273.25	4956.8	2929.15	5255.67	2552.01	3228.55	3420.37	3811.41	3949.58	3797.89	1.3934	0.478613	0.0312853	0.861111	0.583333	1	1.02006	up
Com_15	.beta.-Homoproline	19306.3	10277	14227.8	11296.8	11452.1	15680.7	33493.6	17788.9	19013.6	28722.6	22216.3	19732.9	0.5834	-0.777443	0.0036243	0.944444	0.777778	1	1.72021	down
Com_21	1-Aminocyclopropanecarboxylic acid	7263.25	13368.1	14831.1	8618.89	17861.9	14069.4	16737.1	16273.4	17558.2	19844.1	17794.9	20929.9	0.696484	-0.521838	0.0345123	0.888889	0.583333	1	1.3051	down
Com_27	1H-Indole-3-propanoic acid	24018.1	10760	4788.21	22820.8	12802.7	31206.6	112422	34953.6	26722.4	76925.4	55450.4	51321.5	0.297367	-1.74968	0.00541126	0.972222	0.833333	1	4.07924	down
Com_503	2,3-Dihydroxy-3-methylbutyric acid	8688.08	11292.6	6635.92	7729.02	10422	8298.08	28689.9	20038.7	15627.2	19934.3	18888.7	18020.9	0.437837	-1.19153	3.02e-05	1	1	1	2.6432	down
Com_35	2-Amino-1-phenylethanol	24206	29201.3	23845.8	31315.6	28300.1	35923.6	176725	105852	55424	243854	141336	65167.3	0.21918	-2.18981	0.00142644	1	1	1	4.47544	down
Com_43	2-Methylglutaric acid	7774.86	5146.77	5189.09	1515.12	5073.32	5757.33	9492.63	10660.5	7113.44	8898.44	8445.41	9612.6	0.561689	-0.832157	0.0322181	0.972222	0.859722	1	2.18079	down
Com_50	3-Hydroxy-4-methoxycinnamic acid	31282.9	41892.8	38995.6	60510.4	22923.4	43601.4	26629.9	21059.5	22194.6	23745.4	23123.1	16535.1	1.79466	0.843713	0.00720072	0.916667	0.693056	1	1.76838	up
Com_519	3-Methylxanthine	6371.37	9974.21	10044.2	13046.2	6177.63	8518.76	4654.65	6676.06	7200.53	6963.96	6116.34	6115.23	1.43485	0.520905	0.0378593	0.833333	0.555556	1	1.07808	up
Com_73	5'-Deoxyadenosine	24338.4	8760.43	17198.6	12143.2	6197.29	20495.2	5352.8	8202.9	4920.66	8338.22	7260.51	6092.68	2.21902	1.14992	0.0195944	0.916667	0.722222	1	2.29332	up
Com_76	5-Hydroxymethylcytidine	71854.9	91300.9	65911.9	72845.9	72562.5	100349	230019	294147	353265	437745	253578	267248	0.258619	-1.9511	1.37e-06	1	1	1	4.29395	down
Com_77	5-Methylcytidine	30826.2	59952.5	36525.2	38421.6	31893.9	59593.5	53807.9	88230.3	97413.4	93069.1	78203.1	64132.2	0.541665	-0.884527	0.00252334	0.944444	0.75	1	2.0247	down
Com_78	6-Benzylaminopurine	390.49	147.292	481.268	452.942	127.94	594.437	757.593	727.09	457.267	791.96	490.752	771.996	0.549051	-0.864989	0.0413346	0.916667	0.75	1	2.35693	down
Com_90	Adenosine	1.24123e+06	280926	2.54131e+06	999191	430158	1.31003e+06	206906	220986	430156	433371	289362	570421	3.16235	1.661	0.0309294	0.833333	0.555556	1	3.13698	up
Com_110	Asn-Ala	485.953	376.329	502.664	349.455	388.137	442.935	489.686	471.613	734.437	598.195	596.607	627.919	0.723462	-0.46701	0.00521808	0.916667	0.722222	1	1.03123	down
Com_113	Betaine	53438	47910.8	46141.9	43502.2	41484.1	65613.5	34693.3	8696.08	35304.7	3259.72	3949.42	12594.5	3.02637	1.59759	0.0153938	1	1	1	4.81111	up
Com_131	Chlorogenic acid	12273.6	15856	18266	19619.6	10108.2	15876.4	9438.56	11025.7	10091.5	13570.1	11578.8	8037.62	1.44331	0.529379	0.0197347	0.888889	0.652083	1	1.14157	up
Com_552	Citrate	240794	343784	277992	153094	183170	295879	177483	148584	229573	173875	153230	149791	1.44761	0.533678	0.0429047	0.861111	0.583333	1	1.14084	up
Com_555	Coproporphyrin III	38926.4	56420.7	66818.2	50147	36072	49347.9	41574.2	33429.5	38280	37256.8	30719.1	31335.4	1.40047	0.485908	0.017266	0.888889	0.666667	1	1.02967	up
Com_151	D-Biotin	5970.61	4133.67	4950.08	2822.21	5911.88	7833.4	20629.9	10343	6801.58	15986.4	17100.6	10107.2	0.390544	-1.35644	0.0021241	0.972222	0.833333	1	2.95457	down
Com_153	Desipramine	26641.6	40660.7	30979	24206.9	29533.5	33596.1	66693.6	102781	101679	106780	75025.1	77078	0.350198	-1.51376	2.8e-06	1	1	1	3.35579	down
Com_559	D-Galactarate	159790	104591	205925	338277	227429	313091	123550	62950.1	176955	151951	124660	141746	1.72561	0.787105	0.0495006	0.833333	0.5	1	1.66335	up
Com_563	D-gluconate	15338.9	57086.9	32278	23092.5	40670.9	47677.7	53240.7	62506.4	63150.2	63603.4	46699.1	60662.8	0.6178	-0.694789	0.0354072	0.916667	0.735417	1	1.83517	down
Com_182	D-Proline	1617.76	1816.96	1699.48	605.805	2571.81	1044.1	7260.17	4001.63	3778	2399.37	3481.37	4878.11	0.362652	-1.46334	0.00254144	0.972222	0.861111	1	3.37669	down
Com_590	Glyceric acid	51918.3	84802.2	92053.6	56960.1	81389.9	104422	127523	102339	131785	134228	107715	118170	0.653328	-0.61412	0.00849597	0.972222	0.888889	1	1.45013	down
Com_195	Glycerophosphocholine	9209.76	6121.76	12733.6	9374.85	10079.8	12430.3	15554.4	15714.9	15758.2	13591.7	15622.1	14602.2	0.659926	-0.599623	0.00873007	1	1	1	1.42258	down
Com_592	Glyoxylate	6343.84	4532.38	5842.53	4824.59	6829.41	3458.12	2978.34	3664.32	5304.66	2229	3670.63	4274.33	1.43893	0.524991	0.0415118	0.833333	0.56875	1	1.20788	up
Com_234	Imidazole	1345.48	1426.56	1586.96	1249.23	1273.24	921.202	1598.56	1590.06	2505.44	2006.41	2171.53	1168.03	0.706762	-0.500704	0.0368848	0.861111	0.583333	1	1.0648	down
Com_237	Indole-3-pyruvic acid	29840.5	23073	17710.8	21331.7	14845.1	16484.8	33468.6	26366.8	29431.7	28511.2	23445.1	28478.7	0.726484	-0.460997	0.0204766	0.861111	0.5	1	1.11261	down
Com_598	L-Arginine	7635.81	12341.8	11579.9	10990.2	6691.03	10149	11665.4	18670.5	15154.4	11792	25006.4	10981.7	0.636727	-0.651253	0.0288674	0.861111	0.611111	1	1.38339	down
Com_271	Levulinic acid	26566.8	29145.2	28802	29505.5	32131	31874.4	30876.9	22235.3	16421.7	13795.7	20870.5	21804	1.41285	0.498609	0.0198445	0.888889	0.583333	1	1.20505	up
Com_275	L-Fucose	598.579	949.203	885.021	1231.87	906.47	912.857	442.54	667.546	605.577	774.565	460.538	556.156	1.56376	0.645022	0.00632398	0.916667	0.666667	1	1.4361	up
Com_277	L-Glutamate	141635	264586	317910	208795	381860	297900	386077	330721	339167	413957	362018	422324	0.715394	-0.48319	0.0462201	0.916667	0.666667	1	1.2161	down
Com_282	L-Histidine	16107.1	29542.1	22538	16000.3	16924.1	20823.3	40711.2	59279.9	39598.6	56701.6	38254.6	48681.3	0.43052	-1.21585	6.24e-05	1	1	1	2.7345	down
Com_612	L-Malic acid	202117	351974	453276	156769	416704	405170	689014	762856	1.0023e+06	922678	536936	1.02082e+06	0.402466	-1.31306	0.00171884	1	1	1	3.07377	down
Com_287	L-NG-Monomethylarginine	86476.4	95563.3	101309	89709.7	77295.8	117264	112687	135616	149105	176118	138393	102086	0.697316	-0.520116	0.00583895	0.944444	0.777778	1	1.13647	down
Com_617	L-Proline	54288.3	78461.7	77088.8	16989.3	53317.7	52567.6	250084	168082	187828	151093	146603	246473	0.289275	-1.78949	0.00125533	1	1	1	4.23266	down
Com_297	L-Pyroglutamic acid	4614.36	9823.3	12079.9	9653.81	12276	12503.9	15121.5	15256	15478.7	16784.7	15725.7	15282.6	0.650847	-0.619611	0.026789	1	1	1	1.53701	down
Com_300	Luteolin	38776.9	44616.4	54011.3	45644.1	41581	29495.7	42604.1	38466.5	21047.5	22788.7	23268.2	35113.9	1.38648	0.471422	0.0461416	0.861111	0.611111	1	1.13049	up
Com_630	Methylmalonic acid	303232	278571	264263	233539	188450	254707	135115	162984	197979	174112	149743	144604	1.57875	0.658784	0.00047409	0.972222	0.833333	1	1.46355	up
Com_346	N-Acetyl-L-phenylalanine	22003.6	29892.8	12653.4	15971	13756.2	16624.9	44855.5	24809.5	27238.9	32416.6	24437	40548.6	0.570758	-0.809048	0.00672279	0.916667	0.722222	1	1.85652	down
Com_350	NG,NG-dimethyl-L-arginine(ADMA)	185841	256466	190109	169317	147866	224942	233068	327246	334214	416732	362926	274672	0.602682	-0.73053	0.00145949	0.972222	0.833333	1	1.62473	down
Com_656	Pelargonic acid	71029.4	88382.8	98126.3	73248.3	60264	76244.4	50969.5	52037.3	80584.6	43293.3	21378.7	19678.7	1.74402	0.802413	0.0309665	0.888889	0.583333	1	2.13274	up
Com_371	Phenylacetylglycine	676.399	664.456	735.398	666.627	683.468	1092.65	1658.51	1091.88	632.776	1325.96	832.788	1368.24	0.653965	-0.612716	0.0464256	0.777778	0.444444	1	1.25793	down
Com_374	Phe-Pro	3653.89	4089.65	3333.59	2865.41	3394.77	4464.5	6843.72	6994.53	5233.47	7287.73	6027.23	5613.62	0.573727	-0.801562	6.66e-05	1	1	1	1.79303	down
Com_378	Phloretin	8558.89	20448.7	24715.7	13209.5	19922.7	29427.6	30430.1	31160.7	25906.9	35550.6	29637.8	24071.7	0.657867	-0.604132	0.0451501	0.916667	0.666667	1	1.57876	down
Com_383	Pro-Ala	5060.15	4110.82	3325.28	3444.15	6747.52	5090.54	6139.56	11295.9	8118.01	6519.12	9699.91	8316.14	0.554586	-0.850517	0.00217505	0.944444	0.777778	1	1.9182	down
Com_389	Pro-Asp	11025.2	11678.4	8913.51	9241.63	8684.16	9144.55	16478.9	22800.9	16417.3	19687.3	16124.1	18756.2	0.532241	-0.909847	8.33e-06	1	1	1	2.01784	down
Com_393	Pro-Glu	5016.64	2948.84	3837.06	2207.11	2928.04	3765.07	6962.2	4945.77	9961.21	6697.08	10808.5	5165.46	0.464811	-1.10528	0.00165605	0.972222	0.833333	1	2.42319	down
Com_406	Pro-Phe	4473.29	2624.58	3104.07	3184.47	3216.05	5254.95	4504.75	4112.63	5444.36	7376.3	5305.98	4725.72	0.694553	-0.525843	0.0204091	0.888889	0.666667	1	1.20893	down
Com_409	Pro-Thr	6217.82	12846.9	6840.26	6690.04	9798.31	8618.73	19995.7	15606.6	15744.7	13742.9	15121.4	16472.1	0.52762	-0.922429	0.00109129	1	1	1	2.13656	down
Com_420	Pro-Trp	90.8236	613.798	163.818	592.382	632.71	510.896	593.979	922.644	1113.87	727.862	632.666	1541.91	0.470714	-1.08708	0.0435539	0.916667	0.722222	1	2.94509	down
Com_423	Pro-Val	4568.37	3408.01	3239.35	3553.15	3502.82	4799.7	5806.34	19192.5	11034.1	8796.61	10752	10193.7	0.350762	-1.51144	0.000748079	1	1	1	3.19285	down
Com_429	Pyruvaldehyde	2374.28	2985.5	2780.96	3550.92	2516.07	2775.62	1976.93	2775.64	2007.32	945.342	2373.95	1909.64	1.4166	0.502432	0.0499584	0.916667	0.722222	1	1.26161	up
Com_679	Rutin	2919.53	3385.26	3311.09	5603.53	3799.69	3372.95	1934.04	2696.57	2450.17	2262.69	2347.89	2099.8	1.62365	0.699243	0.00240224	1	1	1	1.49751	up
Com_688	Stearic acid	60591.1	109373	74493.5	63928.8	54266.6	93457.6	41972.3	48909.5	63500.1	58741.6	50753.4	49701.4	1.45453	0.540556	0.0236927	0.916667	0.722222	1	1.16297	up
Com_466	trans-3-Coumaric acid	112407	130854	97609.6	132617	110777	146135	89149.4	77514.1	98755.5	82328.2	72154	66655.9	1.50116	0.586076	0.000688662	0.972222	0.833333	1	1.3064	up
Com_478	Tyr-Leu	6677.15	12215.7	5378.57	8619.07	6469.36	6777.45	9188.59	12632	10395.3	14371.2	10341	8928.13	0.700577	-0.513385	0.0252038	0.888889	0.666667	1	1.21313	down
Com_480	Tyr-Phe	2198.47	1934.98	3648.46	1793.4	1877.69	3954.15	4244.63	2860.46	3699.78	5776.46	3024.43	4971.66	0.626882	-0.673734	0.0243658	0.861111	0.624306	1	1.57261	down
Com_491	UDP-D-Galactose	1306.12	3070.88	3151.07	2327.52	3753.64	3951.12	3898.86	3581.4	4749.88	4728.29	5297.46	5161.18	0.64049	-0.642752	0.0302151	0.916667	0.722222	1	1.59413	down
Com_496	Val-Val	1690.78	719.124	1562.87	1243.17	1209.45	2688.54	2510.47	3495.56	1557.96	2454.14	2183.74	2819.77	0.606719	-0.720899	0.0296847	0.833333	0.540972	1	1.75898	down
