# Supplementary material for: Transcriptomic and Metabolomic Analyses Reveal That Fullerol Improves Drought Tolerance in Brassica napus L
Source: Int J Mol Sci. 2022 Dec 4;23(23):15304. doi: 10.3390/ijms232315304 (PMC9740425; doi:10.3390/ijms232315304)
Supplement: Supplementary file 1 [file ijms-23-15304-s001.zip › Supplementary Materials File S4.xlsx]

## Sheet: D vs. CK
ID	Name	Number of metabolites	Metabolites
map01100	Metabolic pathways	26	L-Glutamate,UDP-D-Galactose,L-Tryptophan,L-Phenylalanine,Sucrose,D-Biotin,myo-Inositol,Adenine,L-Proline,L-Malic acid,Nicotinamide,PC(16:0/16:0),D-Mannose,D-Maltose,D-gluconate,Glyceric acid,Pyridoxine,L-Kynurenine,cis-Aconitate,Phosphorylcholine,D-Proline,Galactonic acid,L-Fucose,1-Aminocyclopropanecarboxylic acid,Argininosuccinic acid,alpha-Linolenic acid
map01110	Biosynthesis of secondary metabolites	12	L-Glutamate,L-Tryptophan,L-Phenylalanine,L-Proline,L-Malic acid,PC(16:0/16:0),D-gluconate,Glyceric acid,cis-Aconitate,1-Aminocyclopropanecarboxylic acid,Argininosuccinic acid,alpha-Linolenic acid
map01130	Biosynthesis of antibiotics	11	L-Glutamate,L-Tryptophan,L-Phenylalanine,myo-Inositol,L-Proline,L-Malic acid,D-gluconate,Glyceric acid,cis-Aconitate,Argininosuccinic acid,N-(omega)-Hydroxyarginine
map01120	Microbial metabolism in diverse environments	11	L-Glutamate,myo-Inositol,L-Malic acid,D-gluconate,Glyceric acid,Pyridoxine,cis-Aconitate,Galactonic acid,L-Fucose,Trimethylamine N-oxide,trans-3-Coumaric acid
map02010	ABC transporters	10	L-Glutamate,L-Phenylalanine,Sucrose,D-Biotin,myo-Inositol,L-Proline,D-Mannose,D-Maltose,Raffinose,Maltotriose
map01060	Biosynthesis of plant secondary metabolites	7	L-Glutamate,L-Tryptophan,L-Phenylalanine,L-Malic acid,cis-Aconitate,1-Aminocyclopropanecarboxylic acid,alpha-Linolenic acid
map00052	Galactose metabolism	7	UDP-D-Galactose,Sucrose,myo-Inositol,D-Mannose,Raffinose,Galactonic acid,Galactinol
map01070	Biosynthesis of plant hormones	6	L-Tryptophan,L-Phenylalanine,L-Malic acid,cis-Aconitate,1-Aminocyclopropanecarboxylic acid,alpha-Linolenic acid
map01230	Biosynthesis of amino acids	5	L-Glutamate,L-Tryptophan,L-Phenylalanine,L-Proline,Argininosuccinic acid
map05230	Central carbon metabolism in cancer	5	L-Glutamate,L-Tryptophan,L-Phenylalanine,L-Proline,L-Malic acid
map01063	Biosynthesis of alkaloids derived from shikimate pathway	4	L-Tryptophan,L-Phenylalanine,L-Malic acid,cis-Aconitate
map01061	Biosynthesis of phenylpropanoids	4	L-Tryptophan,L-Phenylalanine,L-Malic acid,cis-Aconitate
map04974	Protein digestion and absorption	4	L-Glutamate,L-Tryptophan,L-Phenylalanine,L-Proline
map00330	Arginine and proline metabolism	4	L-Glutamate,L-Proline,D-Proline,N-(omega)-Hydroxyarginine,Ornithine
map01210	2-Oxocarboxylic acid metabolism	4	L-Glutamate,L-Tryptophan,L-Phenylalanine,cis-Aconitate
map00970	Aminoacyl-tRNA biosynthesis	4	L-Glutamate,L-Tryptophan,L-Phenylalanine,L-Proline
map01064	Biosynthesis of alkaloids derived from ornithine, lysine and nicotinic acid	4	L-Glutamate,L-Phenylalanine,L-Malic acid,cis-Aconitate
map02020	Two-component system	4	L-Glutamate,L-Malic acid,L-Fucose,Trimethylamine N-oxide
map00630	Glyoxylate and dicarboxylate metabolism	4	L-Glutamate,L-Malic acid,Glyceric acid,cis-Aconitate
map01200	Carbon metabolism	4	L-Glutamate,L-Malic acid,D-gluconate,Glyceric acid
map04742	Taste transduction	4	L-Glutamate,Sucrose,L-Malic acid,D-Maltose
map02060	Phosphotransferase system (PTS)	3	Sucrose,D-Mannose,D-Maltose
map00360	Phenylalanine metabolism	3	L-Phenylalanine,Phenylacetylglycine,trans-3-Coumaric acid
map00680	Methane metabolism	3	L-Malic acid,Glyceric acid,Trimethylamine N-oxide
map00520	Amino sugar and nucleotide sugar metabolism	3	UDP-D-Galactose,D-Mannose,L-Fucose
map04978	Mineral absorption	3	L-Tryptophan,L-Phenylalanine,L-Proline
map05231	Choline metabolism in cancer	3	PC(16:0/16:0),Phosphorylcholine,Glycerophosphocholine
map00564	Glycerophospholipid metabolism	3	PC(16:0/16:0),Phosphorylcholine,Glycerophosphocholine
map04973	Carbohydrate digestion and absorption	3	Sucrose,D-Maltose,Maltotriose
map00660	C5-Branched dibasic acid metabolism	2	L-Glutamate,cis-Aconitate
map04977	Vitamin digestion and absorption	2	D-Biotin,Nicotinamide
map00400	Phenylalanine, tyrosine and tryptophan biosynthesis	2	L-Tryptophan,L-Phenylalanine
map00380	Tryptophan metabolism	2	L-Tryptophan,L-Kynurenine
map01062	Biosynthesis of terpenoids and steroids	2	L-Malic acid,cis-Aconitate
map00020	Citrate cycle (TCA cycle)	2	L-Malic acid,cis-Aconitate
map00480	Glutathione metabolism	2	L-Glutamate,L-Pyroglutamic acid
map01066	Biosynthesis of alkaloids derived from terpenoid and polyketide	2	L-Malic acid,cis-Aconitate
map00260	Glycine, serine and threonine metabolism	2	L-Tryptophan,Glyceric acid
map00720	Carbon fixation pathways in prokaryotes	2	L-Malic acid,cis-Aconitate
map00220	Arginine biosynthesis	2	L-Glutamate,Argininosuccinic acid
map00966	Glucosinolate biosynthesis	2	L-Tryptophan,L-Phenylalanine
map00250	Alanine, aspartate and glutamate metabolism	2	L-Glutamate,Argininosuccinic acid
map04964	Proximal tubule bicarbonate reclamation	2	L-Glutamate,L-Malic acid
map00051	Fructose and mannose metabolism	2	D-Mannose,L-Fucose
map05143	African trypanosomiasis	2	L-Tryptophan,L-Kynurenine
map00030	Pentose phosphate pathway	2	D-gluconate,Glyceric acid
map00592	alpha-Linolenic acid metabolism	2	PC(16:0/16:0),alpha-Linolenic acid
map00332	Carbapenem biosynthesis	2	L-Glutamate,L-Proline
map04625	C-type lectin receptor signaling pathway	2	D-Mannose,L-Fucose
map00404	Staurosporine biosynthesis	2	L-Tryptophan,L-Proline
map04723	Retrograde endocannabinoid signaling	2	L-Glutamate,PC(16:0/16:0)
map00500	Starch and sucrose metabolism	2	Sucrose,D-Maltose
map01065	Biosynthesis of alkaloids derived from histidine and purine	2	L-Malic acid,cis-Aconitate
map00940	Phenylpropanoid biosynthesis	1	L-Phenylalanine
map01220	Degradation of aromatic compounds	1	trans-3-Coumaric acid
map00053	Ascorbate and aldarate metabolism	1	myo-Inositol
map00760	Nicotinate and nicotinamide metabolism	1	Nicotinamide
map00270	Cysteine and methionine metabolism	1	1-Aminocyclopropanecarboxylic acid
map05034	Alcoholism	1	L-Glutamate
map05014	Amyotrophic lateral sclerosis (ALS)	1	L-Glutamate
map04922	Glucagon signaling pathway	1	L-Malic acid
map00650	Butanoate metabolism	1	L-Glutamate
map00620	Pyruvate metabolism	1	L-Malic acid
map00460	Cyanoamino acid metabolism	1	L-Phenylalanine
map00640	Propanoate metabolism	1	Hydroxyacetone
map00340	Histidine metabolism	1	L-Glutamate
map00401	Novobiocin biosynthesis	1	L-Proline
map04727	GABAergic synapse	1	L-Glutamate
map05031	Amphetamine addiction	1	L-Glutamate
map05030	Cocaine addiction	1	L-Glutamate
map05211	Renal cell carcinoma	1	L-Malic acid
map04713	Circadian entrainment	1	L-Glutamate
map01040	Biosynthesis of unsaturated fatty acids	1	alpha-Linolenic acid
map05033	Nicotine addiction	1	L-Glutamate
map02024	Quorum sensing	1	L-Fucose
map04070	Phosphatidylinositol signaling system	1	myo-Inositol
map02030	Bacterial chemotaxis	1	D-Maltose
map04540	Gap junction	1	L-Glutamate
map00780	Biotin metabolism	1	D-Biotin
map00471	D-Glutamine and D-glutamate metabolism	1	L-Glutamate
map04720	Long-term potentiation	1	L-Glutamate
map05016	Huntington's disease	1	L-Glutamate
map00590	Arachidonic acid metabolism	1	PC(16:0/16:0)
map00333	Prodigiosin biosynthesis	1	L-Proline
map00901	Indole alkaloid biosynthesis	1	L-Tryptophan
map04068	FoxO signaling pathway	1	L-Glutamate
map04730	Long-term depression	1	L-Glutamate
map00430	Taurine and hypotaurine metabolism	1	L-Glutamate
map04142	Lysosome	1	D-Mannose
map04080	Neuroactive ligand-receptor interaction	1	L-Glutamate
map00521	Streptomycin biosynthesis	1	myo-Inositol
map00524	Neomycin, kanamycin and gentamicin biosynthesis	1	L-Glutamate
map00562	Inositol phosphate metabolism	1	myo-Inositol
map04724	Glutamatergic synapse	1	L-Glutamate
map00040	Pentose and glucuronate interconversions	1	D-Lyxose
map00750	Vitamin B6 metabolism	1	Pyridoxine
map00910	Nitrogen metabolism	1	L-Glutamate
map00860	Porphyrin and chlorophyll metabolism	1	L-Glutamate
map04216	Ferroptosis	1	L-Glutamate
map04212	Longevity regulating pathway - worm	1	Nicotinamide
map00960	Tropane, piperidine and pyridine alkaloid biosynthesis	1	L-Phenylalanine
map04072	Phospholipase D signaling pathway	1	L-Glutamate
map00710	Carbon fixation in photosynthetic organisms	1	L-Malic acid
map00230	Purine metabolism	1	Adenine
map05200	Pathways in cancer	1	L-Malic acid
map00565	Ether lipid metabolism	1	Glycerophosphocholine
map04726	Serotonergic synapse	1	L-Tryptophan
map00908	Zeatin biosynthesis	1	Adenine
map04721	Synaptic vesicle cycle	1	L-Glutamate
map00240	Pyrimidine metabolism	1	5-Hydroxymethylcytidine
map00561	Glycerolipid metabolism	1	Glyceric acid
map00591	Linoleic acid metabolism	1	PC(16:0/16:0)
