# Supplementary material for: Transcriptomic and Metabolomic Analyses Reveal That Fullerol Improves Drought Tolerance in Brassica napus L
Source: Int J Mol Sci. 2022 Dec 4;23(23):15304. doi: 10.3390/ijms232315304 (PMC9740425; doi:10.3390/ijms232315304)
Supplement: Supplementary file 1 [file ijms-23-15304-s001.zip › Supplementary Materials File S5.xlsx]

## Sheet: D + F vs. CK
ID	Name	#Cpd	Cpd
map01100	Metabolic pathways	20	UDP-N-acetylglucosamine,L-Ascorbic acid,L-Tryptophan,Sucrose,L-Histidine,myo-Inositol,Adenine,D-Mannose,D-Maltose,Glyceric acid,Alpha-D-Glucose,Pyridoxine,L-Kynurenine,Thiamine,cis-Aconitate,N2-Acetyl-L-ornithine,Phosphorylcholine,Fucose,Argininosuccinic acid,Coproporphyrin III
map01110	Biosynthesis of secondary metabolites	10	L-Ascorbic acid,L-Tryptophan,L-Histidine,Glyceric acid,Alpha-D-Glucose,cis-Aconitate,N2-Acetyl-L-ornithine,Argininosuccinic acid,Coproporphyrin III,Matairesinol
map01120	Microbial metabolism in diverse environments	10	L-Ascorbic acid,myo-Inositol,Glyceric acid,Alpha-D-Glucose,Pyridoxine,cis-Aconitate,Fucose,6-Hydroxynicotinic acid,Trimethylamine N-oxide,trans-3-Coumaric acid
map01130	Biosynthesis of antibiotics	8	UDP-N-acetylglucosamine,L-Tryptophan,myo-Inositol,Glyceric acid,Alpha-D-Glucose,cis-Aconitate,N2-Acetyl-L-ornithine,Argininosuccinic acid
map02010	ABC transporters	7	L-Histidine,myo-Inositol,D-Mannose,D-Maltose,Thiamine,Raffinose,Maltotriose
map01060	Biosynthesis of plant secondary metabolites	5	L-Tryptophan,Sucrose,L-Histidine,Alpha-D-Glucose,cis-Aconitate
map00052	Galactose metabolism	5	myo-Inositol,D-Mannose,Alpha-D-Glucose,Raffinose,Galactinol
map01230	Biosynthesis of amino acids	4	L-Tryptophan,L-Histidine,N2-Acetyl-L-ornithine,Argininosuccinic acid
map01061	Biosynthesis of phenylpropanoids	4	L-Tryptophan,Alpha-D-Glucose,cis-Aconitate,Matairesinol
map00520	Amino sugar and nucleotide sugar metabolism	4	UDP-N-acetylglucosamine,D-Mannose,Alpha-D-Glucose,Fucose
map00051	Fructose and mannose metabolism	3	D-Mannose,Alpha-D-Glucose,Fucose
map02060	Phosphotransferase system (PTS)	3	L-Ascorbic acid,D-Mannose,D-Maltose
map01065	Biosynthesis of alkaloids derived from histidine and purine	3	L-Histidine,Alpha-D-Glucose,cis-Aconitate
map01063	Biosynthesis of alkaloids derived from shikimate pathway	3	L-Tryptophan,Alpha-D-Glucose,cis-Aconitate
map01210	2-Oxocarboxylic acid metabolism	3	L-Tryptophan,cis-Aconitate,N2-Acetyl-L-ornithine
map01070	Biosynthesis of plant hormones	3	L-Tryptophan,Alpha-D-Glucose,cis-Aconitate
map00220	Arginine biosynthesis	2	N2-Acetyl-L-ornithine,Argininosuccinic acid
map00970	Aminoacyl-tRNA biosynthesis	2	L-Tryptophan,L-Histidine
map05230	Central carbon metabolism in cancer	2	L-Tryptophan,L-Histidine
map04974	Protein digestion and absorption	2	L-Tryptophan,L-Histidine
map01064	Biosynthesis of alkaloids derived from ornithine, lysine and nicotinic acid	2	Alpha-D-Glucose,cis-Aconitate
map00630	Glyoxylate and dicarboxylate metabolism	2	Glyceric acid,cis-Aconitate
map00240	Pyrimidine metabolism	2	Methylmalonic acid,5-Hydroxymethylcytidine
map00680	Methane metabolism	2	Glyceric acid,Trimethylamine N-oxide
map01066	Biosynthesis of alkaloids derived from terpenoid and polyketide	2	Alpha-D-Glucose,cis-Aconitate
map01062	Biosynthesis of terpenoids and steroids	2	Alpha-D-Glucose,cis-Aconitate
map01200	Carbon metabolism	2	Glyceric acid,Alpha-D-Glucose
map04973	Carbohydrate digestion and absorption	2	D-Maltose,Maltotriose
map04977	Vitamin digestion and absorption	2	L-Ascorbic acid,Thiamine
map00053	Ascorbate and aldarate metabolism	2	L-Ascorbic acid,myo-Inositol
map00260	Glycine, serine and threonine metabolism	2	L-Tryptophan,Glyceric acid
map00380	Tryptophan metabolism	2	L-Tryptophan,L-Kynurenine
map05143	African trypanosomiasis	2	L-Tryptophan,L-Kynurenine
map00640	Propanoate metabolism	2	Methylmalonic acid,Hydroxyacetone
map05231	Choline metabolism in cancer	2	Phosphorylcholine,Glycerophosphocholine
map00564	Glycerophospholipid metabolism	2	Phosphorylcholine,Glycerophosphocholine
map00908	Zeatin biosynthesis	1	Adenine
map00010	Glycolysis / Gluconeogenesis	1	Alpha-D-Glucose
map00330	Arginine and proline metabolism	1	Ornithine
map00230	Purine metabolism	1	Adenine
map04964	Proximal tubule bicarbonate reclamation	1	Alpha-D-Glucose
map00250	Alanine, aspartate and glutamate metabolism	1	Argininosuccinic acid
map02020	Two-component system	1	Trimethylamine N-oxide
map04978	Mineral absorption	1	L-Tryptophan
map00360	Phenylalanine metabolism	1	trans-3-Coumaric acid
map00730	Thiamine metabolism	1	Thiamine
map00760	Nicotinate and nicotinamide metabolism	1	6-Hydroxynicotinic acid
map00020	Citrate cycle (TCA cycle)	1	cis-Aconitate
map00720	Carbon fixation pathways in prokaryotes	1	cis-Aconitate
map04742	Taste transduction	1	D-Maltose
map00040	Pentose and glucuronate interconversions	1	D-Lyxose
map01220	Degradation of aromatic compounds	1	trans-3-Coumaric acid
map00660	C5-Branched dibasic acid metabolism	1	cis-Aconitate
map00860	Porphyrin and chlorophyll metabolism	1	Coproporphyrin III
map00500	Starch and sucrose metabolism	1	D-Maltose
map02030	Bacterial chemotaxis	1	D-Maltose
map04142	Lysosome	1	D-Mannose
map04625	C-type lectin receptor signaling pathway	1	D-Mannose
map00561	Glycerolipid metabolism	1	Glyceric acid
map00030	Pentose phosphate pathway	1	Glyceric acid
map00565	Ether lipid metabolism	1	Glycerophosphocholine
map00480	Glutathione metabolism	1	L-Ascorbic acid
map04066	HIF-1 signaling pathway	1	L-Ascorbic acid
map00410	beta-Alanine metabolism	1	L-Histidine
map00340	Histidine metabolism	1	L-Histidine
map00404	Staurosporine biosynthesis	1	L-Tryptophan
map04726	Serotonergic synapse	1	L-Tryptophan
map00901	Indole alkaloid biosynthesis	1	L-Tryptophan
map00966	Glucosinolate biosynthesis	1	L-Tryptophan
map00400	Phenylalanine, tyrosine and tryptophan biosynthesis	1	L-Tryptophan
map00280	Valine, leucine and isoleucine degradation	1	Methylmalonic acid
map00521	Streptomycin biosynthesis	1	myo-Inositol
map04070	Phosphatidylinositol signaling system	1	myo-Inositol
map00562	Inositol phosphate metabolism	1	myo-Inositol
map00750	Vitamin B6 metabolism	1	Pyridoxine
map04122	Sulfur relay system	1	Thiamine
map00540	Lipopolysaccharide biosynthesis	1	UDP-N-acetylglucosamine
map00550	Peptidoglycan biosynthesis	1	UDP-N-acetylglucosamine
map00524	Neomycin, kanamycin and gentamicin biosynthesis	1	UDP-N-acetylglucosamine
map01502	Vancomycin resistance	1	UDP-N-acetylglucosamine
map04931	Insulin resistance	1	UDP-N-acetylglucosamine
