# Supplementary material for: Transcriptomic and Metabolomic Analyses Reveal That Fullerol Improves Drought Tolerance in Brassica napus L
Source: Int J Mol Sci. 2022 Dec 4;23(23):15304. doi: 10.3390/ijms232315304 (PMC9740425; doi:10.3390/ijms232315304)
Supplement: Supplementary file 1 [file ijms-23-15304-s001.zip › Supplementary Materials File S6.xlsx]

## Sheet: D+F vs. D
ID	Name	Number of metabolites	Metabolites
map01100	Metabolic pathways	17	L-Glutamate,UDP-D-Galactose,L-Arginine,D-Biotin,L-Histidine,L-Proline,L-Malic acid,Citrate,Adenosine,D-gluconate,Glyceric acid,Betaine,D-Proline,1-Aminocyclopropanecarboxylic acid,Luteolin,Coproporphyrin III,3-Methylxanthine
map01110	Biosynthesis of secondary metabolites	13	L-Glutamate,L-Arginine,L-Histidine,L-Proline,L-Malic acid,Citrate,D-gluconate,Glyceric acid,Chlorogenic acid,1-Aminocyclopropanecarboxylic acid,Luteolin,Coproporphyrin III,3-Methylxanthine
map01120	Microbial metabolism in diverse environments	8	L-Glutamate,L-Malic acid,Citrate,D-gluconate,Glyceric acid,Pyruvaldehyde,trans-3-Coumaric acid,3-Methylxanthine
map01130	Biosynthesis of antibiotics	7	L-Glutamate,L-Arginine,L-Proline,L-Malic acid,Citrate,D-gluconate,Glyceric acid
map01060	Biosynthesis of plant secondary metabolites	7	L-Glutamate,L-Arginine,L-Histidine,L-Malic acid,Citrate,1-Aminocyclopropanecarboxylic acid,Stearic acid
map05230	Central carbon metabolism in cancer	6	L-Glutamate,L-Arginine,L-Histidine,L-Proline,L-Malic acid,Citrate
map02010	ABC transporters	6	L-Glutamate,L-Arginine,D-Biotin,L-Histidine,L-Proline,Betaine
map01200	Carbon metabolism	5	L-Glutamate,L-Malic acid,Citrate,D-gluconate,Glyceric acid
map01230	Biosynthesis of amino acids	5	L-Glutamate,L-Arginine,L-Histidine,L-Proline,Citrate
map00330	Arginine and proline metabolism	4	L-Glutamate,L-Arginine,L-Proline,D-Proline
map04974	Protein digestion and absorption	4	L-Glutamate,L-Arginine,L-Histidine,L-Proline
map01064	Biosynthesis of alkaloids derived from ornithine, lysine and nicotinic acid	4	L-Glutamate,L-Arginine,L-Malic acid,Citrate
map00970	Aminoacyl-tRNA biosynthesis	4	L-Glutamate,L-Arginine,L-Histidine,L-Proline
map00630	Glyoxylate and dicarboxylate metabolism	4	L-Glutamate,L-Malic acid,Citrate,Glyceric acid
map01065	Biosynthesis of alkaloids derived from histidine and purine	3	L-Histidine,L-Malic acid,Citrate
map04742	Taste transduction	3	L-Glutamate,L-Malic acid,Citrate
map00260	Glycine, serine and threonine metabolism	3	Glyceric acid,Pyruvaldehyde,Betaine
map01070	Biosynthesis of plant hormones	3	L-Malic acid,Citrate,1-Aminocyclopropanecarboxylic acid
map02020	Two-component system	3	L-Glutamate,L-Malic acid,Citrate
map00340	Histidine metabolism	2	L-Glutamate,L-Histidine
map04080	Neuroactive ligand-receptor interaction	2	L-Glutamate,Adenosine
map00680	Methane metabolism	2	L-Malic acid,Glyceric acid
map00220	Arginine biosynthesis	2	L-Glutamate,L-Arginine
map00030	Pentose phosphate pathway	2	D-gluconate,Glyceric acid
map01210	2-Oxocarboxylic acid metabolism	2	L-Glutamate,Citrate
map01062	Biosynthesis of terpenoids and steroids	2	L-Malic acid,Citrate
map05014	Amyotrophic lateral sclerosis (ALS)	2	L-Glutamate,L-Arginine
map00480	Glutathione metabolism	2	L-Glutamate,L-Pyroglutamic acid
map00360	Phenylalanine metabolism	2	N-Acetyl-L-phenylalanine,trans-3-Coumaric acid
map05034	Alcoholism	2	L-Glutamate,Adenosine
map00332	Carbapenem biosynthesis	2	L-Glutamate,L-Proline
map00860	Porphyrin and chlorophyll metabolism	2	L-Glutamate,Coproporphyrin III
map00941	Flavonoid biosynthesis	2	Chlorogenic acid,Luteolin
map00620	Pyruvate metabolism	2	L-Malic acid,Pyruvaldehyde
map01066	Biosynthesis of alkaloids derived from terpenoid and polyketide	2	L-Malic acid,Citrate
map00250	Alanine, aspartate and glutamate metabolism	2	L-Glutamate,Citrate
map00640	Propanoate metabolism	2	Pyruvaldehyde,Methylmalonic acid
map01063	Biosynthesis of alkaloids derived from shikimate pathway	2	L-Malic acid,Citrate
map04922	Glucagon signaling pathway	2	L-Malic acid,Citrate
map04964	Proximal tubule bicarbonate reclamation	2	L-Glutamate,L-Malic acid
map00240	Pyrimidine metabolism	2	Methylmalonic acid,5-Hydroxymethylcytidine
map00720	Carbon fixation pathways in prokaryotes	2	L-Malic acid,Citrate
map01061	Biosynthesis of phenylpropanoids	2	L-Malic acid,Citrate
map00020	Citrate cycle (TCA cycle)	2	L-Malic acid,Citrate
map00052	Galactose metabolism	1	UDP-D-Galactose
map04977	Vitamin digestion and absorption	1	D-Biotin
map00053	Ascorbate and aldarate metabolism	1	D-Galactarate
map04721	Synaptic vesicle cycle	1	L-Glutamate
map00270	Cysteine and methionine metabolism	1	1-Aminocyclopropanecarboxylic acid
map04216	Ferroptosis	1	L-Glutamate
map00520	Amino sugar and nucleotide sugar metabolism	1	UDP-D-Galactose
map00564	Glycerophospholipid metabolism	1	Glycerophosphocholine
map04720	Long-term potentiation	1	L-Glutamate
map05142	Chagas disease (American trypanosomiasis)	1	L-Arginine
map04745	Phototransduction - fly	1	Stearic acid
map00524	Neomycin, kanamycin and gentamicin biosynthesis	1	L-Glutamate
map00650	Butanoate metabolism	1	L-Glutamate
map05200	Pathways in cancer	1	L-Malic acid
map05132	Salmonella infection	1	L-Arginine
map00910	Nitrogen metabolism	1	L-Glutamate
map00232	Caffeine metabolism	1	3-Methylxanthine
map05030	Cocaine addiction	1	L-Glutamate
map05033	Nicotine addiction	1	L-Glutamate
map04727	GABAergic synapse	1	L-Glutamate
map00780	Biotin metabolism	1	D-Biotin
map00410	beta-Alanine metabolism	1	L-Histidine
map04270	Vascular smooth muscle contraction	1	Adenosine
map00472	D-Arginine and D-ornithine metabolism	1	L-Arginine
map04071	Sphingolipid signaling pathway	1	Adenosine
map00230	Purine metabolism	1	Adenosine
map04923	Regulation of lipolysis in adipocytes	1	Adenosine
map05031	Amphetamine addiction	1	L-Glutamate
map00471	D-Glutamine and D-glutamate metabolism	1	L-Glutamate
map04068	FoxO signaling pathway	1	L-Glutamate
map00401	Novobiocin biosynthesis	1	L-Proline
map00280	Valine, leucine and isoleucine degradation	1	Methylmalonic acid
map04978	Mineral absorption	1	L-Proline
map00561	Glycerolipid metabolism	1	Glyceric acid
map00261	Monobactam biosynthesis	1	L-Arginine
map00660	C5-Branched dibasic acid metabolism	1	L-Glutamate
map00710	Carbon fixation in photosynthetic organisms	1	L-Malic acid
map05231	Choline metabolism in cancer	1	Glycerophosphocholine
map05211	Renal cell carcinoma	1	L-Malic acid
map05032	Morphine addiction	1	Adenosine
map04072	Phospholipase D signaling pathway	1	L-Glutamate
map04713	Circadian entrainment	1	L-Glutamate
map00333	Prodigiosin biosynthesis	1	L-Proline
map04024	cAMP signaling pathway	1	Adenosine
map04723	Retrograde endocannabinoid signaling	1	L-Glutamate
map00944	Flavone and flavonol biosynthesis	1	Luteolin
map04924	Renin secretion	1	Adenosine
map00565	Ether lipid metabolism	1	Glycerophosphocholine
map05146	Amoebiasis	1	L-Arginine
map05012	Parkinson's disease	1	Adenosine
map00430	Taurine and hypotaurine metabolism	1	L-Glutamate
map04022	cGMP-PKG signaling pathway	1	Adenosine
map00404	Staurosporine biosynthesis	1	L-Proline
map05016	Huntington's disease	1	L-Glutamate
map00331	Clavulanic acid biosynthesis	1	L-Arginine
map01220	Degradation of aromatic compounds	1	trans-3-Coumaric acid
map00945	Stilbenoid, diarylheptanoid and gingerol biosynthesis	1	Chlorogenic acid
map04724	Glutamatergic synapse	1	L-Glutamate
map04540	Gap junction	1	L-Glutamate
map00940	Phenylpropanoid biosynthesis	1	Chlorogenic acid
map00061	Fatty acid biosynthesis	1	Stearic acid
map01040	Biosynthesis of unsaturated fatty acids	1	Stearic acid
map04730	Long-term depression	1	L-Glutamate
