# Supplementary material for: Transcriptomic and Metabolomic Analyses Reveal That Fullerol Improves Drought Tolerance in Brassica napus L
Source: Int J Mol Sci. 2022 Dec 4;23(23):15304. doi: 10.3390/ijms232315304 (PMC9740425; doi:10.3390/ijms232315304)
Supplement: Supplementary file 1 [file ijms-23-15304-s001.zip › Supplementary Materials File S7.xlsx]

## Sheet: D vs. CK
Id	#Term	Metabolite	Input number	Background number	P-Value	Corrected P-Value	Genes	KEGG_ID/KO	Entrez_ID	Hyperlink
brp01230	Biosynthesis of amino acids	L-Glutamate|L-Tryptophan|L-Phenylalanine|L-Proline|Argininosuccinic acid	232	402	6.11e-05	0.00727251	BnaC04g33570D|BnaA10g24820D|BnaC08g30890D|BnaC03g62580D|BnaC02g13450D|BnaA01g34070D|BnaA01g15640D|BnaA10g16880D|BnaA02g03770D|BnaC02g46710D|BnaC04g34370D|BnaA09g09550D|BnaA06g35220D|BnaC02g07610D|BnaC08g24730D|BnaC06g27300D|BnaC04g49400D|BnaA04g01030D|BnaC08g29490D|BnaA05g30990D|BnaC07g43610D|BnaC06g11940D|BnaC02g06000D|BnaC08g24100D|BnaA01g23200D|BnaC05g43970D|BnaC03g74450D|BnaA09g42580D|BnaA10g…	brp:103864267|brp:103846914|brp:103841917|brp:103834926|brp:103851914|brp:103828203|brp:103866289|brp:103845887|brp:103851137|brp:103853201|brp:103863791|brp:103837846|brp:103827616|brp:103851137|brp:103847839|brp:103831074|brp:103866117|brp:103862855|brp:103841750|brp:103854474|brp:103862102|brp:103868301|brp:103858929|brp:103841225|brp:103831845|brp:103870611|brp:103860340|brp:103837888|brp:103…	103864267|103846914|103841917|103834926|103851914|103828203|103866289|103845887|103851137|103853201|103863791|103837846|103827616|103851137|103847839|103831074|103866117|103862855|103841750|103854474|103862102|103868301|103858929|103841225|103831845|103870611|103860340|103837888|103846575|103837505|103864267|103842552|103870648|103866210|103867697|103866666|103866271|103836225|103830182|103846320…	http://www.genome.jp/kegg-bin/show_pathway?brp01230/brp:103857079%09red/brp:103828110%09red/brp:103850857%09red/brp:103831592%09red/brp:103857883%09red/brp:103832634%09red/brp:103860590%09red/brp:103846769%09red/brp:103846914%09red/brp:103845887%09red/brp:103845884%09red/brp:103855942%09red/brp:103871606%09red/brp:103841750%09red/brp:103846575%09red/brp:103854257%09red/brp:103860949%09red/brp:103…
brp01210	2-Oxocarboxylic acid metabolism	L-Glutamate|L-Tryptophan|L-Phenylalanine|cis-Aconitate	73	110	0.00167602	0.0997231	BnaCnng71090D|BnaC03g62580D|BnaC02g13450D|BnaA02g19640D|BnaC02g08820D|BnaA02g04300D|BnaC04g52580D|BnaC03g06220D|BnaA09g55140D|BnaA06g09610D|BnaA08g23190D|BnaA01g04910D|BnaAnng22050D|BnaC02g04620D|BnaC08g47120D|BnaC02g46570D|BnaA06g11610D|BnaC06g16700D|BnaC04g12850D|BnaA08g26010D|BnaA04g28670D|BnaC08g29490D|BnaC02g06500D|BnaA08g05070D|BnaC07g43610D|BnaCnng02920D|BnaA01g23200D|BnaA05g11160D|BnaCnng…	brp:103827501|brp:103834926|brp:103851914|brp:103853240|brp:103851283|brp:103851283|brp:103866666|brp:103856056|brp:103841734|brp:103872275|brp:103835961|brp:103851376|brp:103831592|brp:103850857|brp:103833397|brp:103853233|brp:103872517|brp:103830170|brp:103867697|brp:103868123|brp:103865090|brp:103841750|brp:103851035|brp:103833397|brp:103862102|brp:103847393|brp:103831845|brp:103867697|brp:103…	103827501|103834926|103851914|103853240|103851283|103851283|103866666|103856056|103841734|103872275|103835961|103851376|103831592|103850857|103833397|103853233|103872517|103830170|103867697|103868123|103865090|103841750|103851035|103833397|103862102|103847393|103831845|103867697|103871365|103860340|103866694|103841734|103871365|103858046|103831074|103841661|103867192|103845742|103872517|103845992…	http://www.genome.jp/kegg-bin/show_pathway?brp01210/brp:103828655%09red/brp:103828110%09red/brp:103872275%09red/brp:103851035%09red/brp:103833397%09red/brp:103847393%09red/brp:103831074%09red/brp:103829276%09red/brp:103867192%09red/brp:103866694%09red/brp:103834292%09red/brp:103853240%09red/brp:103862102%09red/brp:103841734%09red/brp:103841750%09red/brp:103851376%09red/brp:103850857%09red/brp:103…
brp00330	Arginine and proline metabolism	L-Glutamate|L-Proline|D-Proline|N-(omega)-Hydroxyarginine|Ornithine	77	124	0.00451315	0.138869	BnaC04g05620D|BnaA05g05760D|BnaCnng71090D|BnaA04g22810D|BnaC07g46060D|BnaC02g08820D|BnaC04g30250D|BnaC04g41630D|BnaA06g20750D|BnaC07g34860D|BnaA09g36870D|BnaC04g46630D|BnaA05g22420D|BnaC02g46570D|BnaA03g59170D|BnaC09g47750D|BnaAnng17940D|BnaA07g21750D|BnaAnng37880D|BnaC07g26120D|BnaA04g28670D|BnaCnng15210D|BnaCnng71650D|BnaA06g16950D|BnaC07g43610D|BnaC09g45590D|BnaA01g04910D|BnaC08g47290D|BnaA04g…	brp:103867010|brp:103867010|brp:103827501|brp:103865746|brp:103862462|brp:103851283|brp:103863734|brp:103865090|brp:103873557|brp:103860949|brp:103841661|brp:103865746|brp:103869648|brp:103853233|brp:103862462|brp:103847135|brp:103827501|brp:103830654|brp:103863798|brp:103875050|brp:103865090|brp:103873244|brp:103855763|brp:103873180|brp:103862102|brp:103846769|brp:103851376|brp:103863344|brp:103…	103867010|103867010|103827501|103865746|103862462|103851283|103863734|103865090|103873557|103860949|103841661|103865746|103869648|103853233|103862462|103847135|103827501|103830654|103863798|103875050|103865090|103873244|103855763|103873180|103862102|103846769|103851376|103863344|103866035|103846320|103839002|103834979|103846455|103851053|103847135|103830654|103846320|103869258|103828225|103868729…	http://www.genome.jp/kegg-bin/show_pathway?brp00330/brp:103844792%09red/brp:103828110%09red/brp:103874691%09red/brp:103851053%09red/brp:103834979%09red/brp:103863798%09red/brp:103857883%09red/brp:103832634%09red/brp:103851376%09red/brp:103868729%09red/brp:103875050%09red/brp:103846769%09red/brp:103862102%09red/brp:103867010%09red/brp:103873180%09red/brp:103847135%09red/brp:103845742%09red/brp:103…
brp00591	Linoleic acid metabolism	PC(16:0/16:0)	18	18	0.00772013	0.138869	Novel01367|BnaAnng34320D|BnaC03g01520D|BnaC06g18870D|BnaA07g24860D|BnaC06g26190D|BnaC06g26670D|BnaC02g45800D|BnaA07g24960D|BnaCnng67400D|BnaCnng70330D|BnaA02g13230D|BnaCnng38640D|BnaA10g26130D|BnaCnng70040D|BnaA07g38540D|BnaA01g21450D|BnaCnng78230D	brp:103844546|brp:103830997|brp:103855549|brp:103830390|brp:103830997|brp:103830997|brp:103831021|brp:103852410|brp:103831021|brp:103830997|brp:103844546|brp:103852410|brp:103830997|brp:103847336|brp:103830997|brp:103830997|brp:103844546|brp:103830997|	103844546|103830997|103855549|103830390|103830997|103830997|103831021|103852410|103831021|103830997|103844546|103852410|103830997|103847336|103830997|103830997|103844546|103830997|	http://www.genome.jp/kegg-bin/show_pathway?brp00591/brp:103830390%09red/brp:103847336%09red/brp:103852410%09red/brp:103855549%09red/brp:103844546%09red/brp:103831021%09red/brp:103830997%09red/PC(16:0/16:0)%09green
brp00561	Glycerolipid metabolism	Glyceric acid	51	90	0.0521485	0.620567	BnaC06g19180D|BnaCnng43880D|BnaC07g46060D|BnaA09g43530D|BnaC03g01520D|BnaA09g10340D|BnaC05g41530D|BnaC01g02370D|BnaA07g36000D|BnaAnng30990D|BnaC09g43460D|BnaA01g19390D|BnaA05g27410D|BnaC07g44070D|BnaC05g04490D|BnaA03g50320D|BnaA09g08200D|BnaC02g01150D|BnaC02g01400D|Novel00483|BnaA08g15200D|BnaA03g02290D|BnaC09g08430D|BnaA03g52320D|BnaA03g17410D|BnaC05g26280D|BnaA10g26130D|BnaA07g35620D|BnaA03g591…	brp:103830437|brp:103868895|brp:103862462|brp:103842575|brp:103855549|brp:103838018|brp:103870321|brp:103869258|brp:103828297|brp:103837958|brp:103846553|brp:103872340|brp:103870321|brp:103862211|brp:103844032|brp:103861980|brp:103837651|brp:103850695|brp:103850671|brp:103868729|brp:103834979|brp:103855751|brp:103837651|brp:103862211|brp:103857735|brp:103869258|brp:103847336|brp:103832485|brp:103…	103830437|103868895|103862462|103842575|103855549|103838018|103870321|103869258|103828297|103837958|103846553|103872340|103870321|103862211|103844032|103861980|103837651|103850695|103850671|103868729|103834979|103855751|103837651|103862211|103857735|103869258|103847336|103832485|103862462|103832634|103868729|103873180|103873557|103869258|103836923|103850671|103836923|103828372|103837663|103828372…	http://www.genome.jp/kegg-bin/show_pathway?brp00561/brp:103832634%09red/brp:103828297%09red/brp:103870321%09red/brp:103873180%09red/brp:103834979%09red/brp:103855751%09red/brp:103855432%09red/brp:103828372%09red/brp:103868729%09red/brp:103836912%09red/brp:103838018%09red/brp:103850671%09red/brp:103847336%09red/brp:103837663%09red/brp:103868895%09red/brp:103855549%09red/brp:103872340%09red/brp:103…
brp00710	Carbon fixation in photosynthetic organisms	L-Malic acid	61	113	0.0655633	0.701984	BnaC04g33570D|BnaC02g33880D|BnaC08g30890D|BnaC06g43710D|BnaA07g00860D|BnaA09g43380D|BnaC02g08820D|BnaA01g15640D|BnaA09g16400D|BnaC04g41630D|BnaA06g37230D|BnaC02g46710D|BnaA08g23190D|BnaCnng27780D|BnaAnng22050D|BnaC08g35820D|BnaC03g37820D|BnaA06g11610D|BnaA03g41960D|BnaA03g09800D|BnaA04g28670D|BnaA02g19260D|BnaCnng43240D|BnaC07g18020D|BnaC08g24100D|BnaA04g01120D|BnaC04g25260D|BnaA04g12130D|BnaC08g…	brp:103864267|brp:103832793|brp:103841917|brp:103831592|brp:103828269|brp:103842552|brp:103851283|brp:103866289|brp:103839246|brp:103865090|brp:103866271|brp:103853201|brp:103835961|brp:103870831|brp:103831592|brp:103842537|brp:103859466|brp:103872517|brp:103860785|brp:103856701|brp:103865090|brp:103853201|brp:103860590|brp:103827896|brp:103841225|brp:103862864|brp:103863135|brp:103864267|brp:103…	103864267|103832793|103841917|103831592|103828269|103842552|103851283|103866289|103839246|103865090|103866271|103853201|103835961|103870831|103831592|103842537|103859466|103872517|103860785|103856701|103865090|103853201|103860590|103827896|103841225|103862864|103863135|103864267|103842552|103843050|103828269|103840194|103872517|103866271|103830026|103845258|103845742|103864390|103841917|103866271…	http://www.genome.jp/kegg-bin/show_pathway?brp00710/brp:103864267%09red/brp:103830479%09red/brp:103845258%09red/brp:103829276%09red/brp:103862864%09red/brp:103840194%09red/brp:103860590%09red/brp:103848938%09red/brp:103866289%09red/brp:103863135%09red/brp:103853201%09red/brp:103832677%09red/brp:103835961%09red/brp:103860785%09red/brp:103847037%09red/brp:103867569%09red/brp:103851283%09red/brp:103…
brp00592	alpha-Linolenic acid metabolism	PC(16:0/16:0)|alpha-Linolenic acid	36	62	0.0745309	0.701984	BnaC07g32980D|BnaA07g24860D|BnaC03g01520D|BnaCnng38640D|BnaCnng35000D|BnaA07g21050D|BnaCnng70040D|BnaC06g37860D|BnaC06g21150D|BnaC05g46590D|BnaAnng34320D|BnaA02g17670D|BnaA08g21810D|BnaCnng67400D|BnaA07g38540D|BnaA09g07080D|BnaCnng78230D|BnaC06g18870D|BnaA05g30610D|BnaC03g49190D|BnaA10g26130D|BnaA07g24960D|BnaA02g13230D|BnaC03g34950D|BnaC05g04350D|BnaC07g15660D|BnaA08g24350D|BnaA03g15290D|BnaC05g…	brp:103860780|brp:103830997|brp:103855549|brp:103830997|brp:103869185|brp:103830574|brp:103830997|brp:103832166|brp:103830574|brp:103870978|brp:103830997|brp:103853040|brp:103835795|brp:103830997|brp:103830997|brp:103837563|brp:103830997|brp:103830390|brp:103870717|brp:103873937|brp:103847336|brp:103831021|brp:103852410|brp:103859186|brp:103844049|brp:103829478|brp:103836113|brp:103857473|brp:103…	103860780|103830997|103855549|103830997|103869185|103830574|103830997|103832166|103830574|103870978|103830997|103853040|103835795|103830997|103830997|103837563|103830997|103830390|103870717|103873937|103847336|103831021|103852410|103859186|103844049|103829478|103836113|103857473|103870717|103853040|103830997|103831021|103870978|103852410|103853925|103873937|	http://www.genome.jp/kegg-bin/show_pathway?brp00592/brp:103859186%09red/brp:103830574%09red/brp:103869185%09red/brp:103844049%09red/brp:103832166%09red/brp:103836113%09red/brp:103847336%09red/brp:103855549%09red/brp:103860780%09red/brp:103870717%09red/brp:103852410%09red/brp:103853925%09red/brp:103830390%09red/brp:103829478%09red/brp:103831021%09red/brp:103835795%09red/brp:103873937%09red/brp:103…
brp00380	Tryptophan metabolism	L-Tryptophan|L-Kynurenine	33	58	0.0988567	0.735786	Novel01153|BnaC07g46060D|BnaA09g18440D|Novel01269|BnaC08g43780D|BnaC07g26300D|BnaC01g02370D|BnaC09g18140D|BnaCnng53320D|BnaA09g17400D|BnaA09g17390D|BnaC01g03420D|Novel00483|BnaCnng22330D|BnaCnng59950D|BnaA08g15200D|BnaC05g26280D|BnaC09g20370D|BnaA06g14510D|BnaAnng35370D|BnaC07g29140D|BnaC05g25340D|BnaA06g16950D|BnaA06g20750D|BnaC07g45360D|BnaA08g00900D|BnaA01g01360D|BnaC05g15970D|BnaC03g54410D|Bn…	brp:103854698|brp:103862462|brp:103839509|brp:103854698|brp:103843665|brp:103874937|brp:103869258|brp:103839144|brp:103854699|brp:103839144|brp:103830012|brp:103862389|brp:103868729|brp:103847977|brp:103854699|brp:103834979|brp:103869258|brp:103839509|brp:103872849|brp:103854698|brp:103874420|brp:103868729|brp:103873180|brp:103873557|brp:103862389|brp:103832634|brp:103869258|brp:103872849|brp:103…	103854698|103862462|103839509|103854698|103843665|103874937|103869258|103839144|103854699|103839144|103830012|103862389|103868729|103847977|103854699|103834979|103869258|103839509|103872849|103854698|103874420|103868729|103873180|103873557|103862389|103832634|103869258|103872849|103848036|103862462|103854698|103854698|103854699|	http://www.genome.jp/kegg-bin/show_pathway?brp00380/brp:103874420%09red/brp:103843665%09red/brp:103873557%09red/brp:103874937%09red/brp:103873180%09red/brp:103830012%09red/brp:103862462%09red/brp:103834979%09red/brp:103854698%09red/brp:103847977%09red/brp:103839509%09red/brp:103832634%09red/brp:103839144%09red/brp:103872849%09red/brp:103848036%09red/brp:103868729%09red/brp:103854699%09red/brp:103…
brp00780	Biotin metabolism	D-Biotin	18	28	0.104293	0.735786	BnaC09g54150D|BnaC05g21140D|BnaA09g28100D|BnaA01g33800D|BnaA10g25590D|BnaA03g20210D|BnaC03g45040D|BnaA07g09030D|BnaC07g11210D|BnaC01g40290D|BnaA07g31890D|BnaA02g24400D|BnaA04g07030D|BnaA03g02830D|BnaA02g00390D|BnaC02g00470D|BnaA03g38220D|BnaA04g07040D	brp:103845857|brp:103839059|brp:103839059|brp:103828233|brp:103847272|brp:103858066|brp:103860354|brp:103829087|brp:103829087|brp:103828233|brp:103831955|brp:103853696|brp:103863644|brp:103855855|brp:103850337|brp:103850337|brp:103860355|brp:103863644|	103845857|103839059|103839059|103828233|103847272|103858066|103860354|103829087|103829087|103828233|103831955|103853696|103863644|103855855|103850337|103850337|103860355|103863644|	http://www.genome.jp/kegg-bin/show_pathway?brp00780/brp:103863644%09red/brp:103831955%09red/brp:103847272%09red/brp:103860355%09red/brp:103860354%09red/brp:103839059%09red/brp:103855855%09red/brp:103845857%09red/brp:103828233%09red/brp:103858066%09red/brp:103850337%09red/brp:103829087%09red/brp:103853696%09red/D-Biotin%09green
brp00620	Pyruvate metabolism	L-Malic acid	61	118	0.105112	0.735786	BnaC05g07580D|BnaA03g00860D|BnaC02g44850D|BnaA07g00860D|BnaA09g18440D|BnaAnng22560D|BnaC08g46110D|BnaA09g16400D|BnaC07g26300D|BnaC03g43100D|BnaC01g02370D|BnaC08g24180D|BnaC08g15100D|Novel00483|BnaC03g01170D|BnaA09g51510D|BnaA06g06030D|BnaA03g41960D|BnaA03g09800D|BnaA07g09080D|BnaA03g43000D|BnaC07g46060D|BnaC05g05770D|BnaC03g38230D|BnaCnng37100D|BnaC07g33500D|BnaC06g15320D|BnaUnng05120D|BnaCnng058…	brp:103871796|brp:103855478|brp:103849110|brp:103828269|brp:103839509|brp:103851039|brp:103843771|brp:103839246|brp:103874937|brp:103859986|brp:103869258|brp:103841229|brp:103836206|brp:103868729|brp:103855478|brp:103843771|brp:103871796|brp:103860785|brp:103856701|brp:103829227|brp:103860904|brp:103862462|brp:103871559|brp:103859549|brp:103849110|brp:103870046|brp:103829987|brp:103870831|brp:103…	103871796|103855478|103849110|103828269|103839509|103851039|103843771|103839246|103874937|103859986|103869258|103841229|103836206|103868729|103855478|103843771|103871796|103860785|103856701|103829227|103860904|103862462|103871559|103859549|103849110|103870046|103829987|103870831|103870900|103828269|103856193|103843568|103829987|103869258|103870831|103839509|103834139|103845258|103871559|103832634…	http://www.genome.jp/kegg-bin/show_pathway?brp00620/brp:103873180%09red/brp:103845258%09red/brp:103851039%09red/brp:103859549%09red/brp:103839509%09red/brp:103832634%09red/brp:103855478%09red/brp:103868729%09red/brp:103869701%09red/brp:103849110%09red/brp:103870046%09red/brp:103834139%09red/brp:103860785%09red/brp:103856193%09red/brp:103836206%09red/brp:103860904%09red/brp:103843568%09red/brp:103…
brp00660	C5-Branched dibasic acid metabolism	L-Glutamate|cis-Aconitate	12	17	0.117388	0.776063	BnaC08g47120D|BnaC04g52960D|BnaA02g19640D|BnaC02g22980D|BnaA05g11160D|BnaC02g06500D|BnaA08g05070D|BnaC03g17780D|BnaA03g20030D|BnaC04g12850D|BnaA02g03040D|BnaC03g24020D	brp:103833397|brp:103866694|brp:103853240|brp:103853240|brp:103867697|brp:103851035|brp:103833397|brp:103857401|brp:103858046|brp:103867697|brp:103851035|brp:103858046|	103833397|103866694|103853240|103853240|103867697|103851035|103833397|103857401|103858046|103867697|103851035|103858046|	http://www.genome.jp/kegg-bin/show_pathway?brp00660/brp:103867697%09red/brp:103851035%09red/brp:103833397%09red/brp:103858046%09red/brp:103866694%09red/brp:103853240%09red/brp:103857401%09red/L-Glutamate%09green/cis-Aconitate%09green/%09green/%09green
brp00030	Pentose phosphate pathway	D-gluconate|Glyceric acid	41	80	0.169621	1	BnaC04g33570D|BnaC08g30890D|BnaA06g08320D|BnaCnng43240D|BnaA01g15640D|BnaA03g46830D|BnaC02g33880D|BnaA10g20180D|BnaA06g37230D|BnaC05g48310D|BnaA06g35220D|BnaC07g39050D|BnaC02g44970D|BnaA09g01980D|BnaC07g30010D|BnaC07g18020D|BnaC08g24100D|BnaC07g20530D|BnaA09g46150D|BnaA04g01120D|BnaA10g19920D|BnaA04g12130D|BnaA08g20600D|BnaC04g11560D|BnaC09g01420D|BnaC04g36640D|BnaC01g00070D|BnaA09g38720D|BnaA05g…	brp:103864267|brp:103841917|brp:103872022|brp:103860590|brp:103866289|brp:103861499|brp:103832793|brp:103846601|brp:103866271|brp:103870918|brp:103827616|brp:103861499|brp:103842267|brp:103836988|brp:103874312|brp:103827896|brp:103841225|brp:103827616|brp:103843039|brp:103862864|brp:103846575|brp:103864267|brp:103835677|brp:103867569|brp:103836988|brp:103864532|brp:103866271|brp:103841917|brp:103…	103864267|103841917|103872022|103860590|103866289|103861499|103832793|103846601|103866271|103870918|103827616|103861499|103842267|103836988|103874312|103827896|103841225|103827616|103843039|103862864|103846575|103864267|103835677|103867569|103836988|103864532|103866271|103841917|103870918|103866271|103842537|103842267|103860590|103837888|103827896|103832793|103862864|103872503|103842267|103847037…	http://www.genome.jp/kegg-bin/show_pathway?brp00030/brp:103864267%09red/brp:103860590%09red/brp:103872503%09red/brp:103866289%09red/brp:103846601%09red/brp:103827616%09red/brp:103846575%09red/brp:103835677%09red/brp:103847037%09red/brp:103867569%09red/brp:103841225%09red/brp:103836988%09red/brp:103841917%09red/brp:103832793%09red/brp:103872022%09red/brp:103827896%09red/brp:103843039%09red/brp:103…
brp00520	Amino sugar and nucleotide sugar metabolism	UDP-D-Galactose|D-Mannose|L-Fucose	95	201	0.180598	1	BnaC09g12890D|BnaA03g52320D|BnaC04g09720D|BnaA03g20290D|BnaC01g41020D|BnaC04g46620D|BnaC02g06080D|BnaA07g25350D|BnaA03g32270D|BnaC02g06070D|BnaA07g04740D|BnaCnng44170D|BnaC06g38990D|BnaC09g51720D|BnaA07g06190D|BnaC03g74010D|BnaA05g26640D|BnaA06g00900D|BnaCnng00430D|BnaC05g40680D|BnaC06g16920D|BnaCnng30450D|BnaC09g06400D|BnaA04g12270D|BnaA09g06900D|BnaA09g55340D|BnaA05g05780D|BnaC07g39050D|BnaC03g…	brp:103838351|brp:103862211|brp:103867366|brp:103858078|brp:103857749|brp:103865745|brp:103846408|brp:103831061|brp:103859446|brp:103850984|brp:103828545|brp:103832079|brp:103832335|brp:103838693|brp:103828701|brp:103860010|brp:103870249|brp:103871125|brp:103828545|brp:103870249|brp:103830184|brp:103873882|brp:103837535|brp:103864283|brp:103837535|brp:103841754|brp:103867013|brp:103861499|brp:103…	103838351|103862211|103867366|103858078|103857749|103865745|103846408|103831061|103859446|103850984|103828545|103832079|103832335|103838693|103828701|103860010|103870249|103871125|103828545|103870249|103830184|103873882|103837535|103864283|103837535|103841754|103867013|103861499|103857369|103867879|103832335|103835677|103832788|103874594|103853482|103855248|103870907|103832335|103838693|103859448…	http://www.genome.jp/kegg-bin/show_pathway?brp00520/brp:103844566%09red/brp:103838693%09red/brp:103846408%09red/brp:103842186%09red/brp:103828545%09red/brp:103860010%09red/brp:103853482%09red/brp:103837987%09red/brp:103864220%09red/brp:103873882%09red/brp:103858172%09red/brp:103868622%09red/brp:103869992%09red/brp:103830680%09red/brp:103828058%09red/brp:103871125%09red/brp:103874594%09red/brp:103…
brp00340	Histidine metabolism	L-Glutamate	17	30	0.198716	1	BnaA08g15200D|BnaCnng13210D|BnaC05g26280D|BnaC05g51500D|BnaC07g46060D|BnaA06g05690D|BnaA03g59170D|BnaA08g00900D|BnaA06g20750D|BnaC05g25340D|BnaAnng06510D|BnaC01g02370D|Novel00483|BnaCnng13190D|BnaC04g18340D|BnaA01g01360D|BnaA06g16950D	brp:103834979|brp:103873805|brp:103869258|brp:103868741|brp:103862462|brp:103871753|brp:103862462|brp:103832634|brp:103873557|brp:103868729|brp:103868741|brp:103869258|brp:103868729|brp:103837505|brp:103828719|brp:103869258|brp:103873180|	103834979|103873805|103869258|103868741|103862462|103871753|103862462|103832634|103873557|103868729|103868741|103869258|103868729|103837505|103828719|103869258|103873180|	http://www.genome.jp/kegg-bin/show_pathway?brp00340/brp:103873557%09red/brp:103834979%09red/brp:103873180%09red/brp:103868741%09red/brp:103873805%09red/brp:103868729%09red/brp:103832634%09red/brp:103837505%09red/brp:103869258%09red/brp:103871753%09red/brp:103862462%09red/brp:103828719%09red/L-Glutamate%09green/%09green
brp00051	Fructose and mannose metabolism	D-Mannose|L-Fucose	45	91	0.205047	1	BnaC04g33570D|BnaC04g34080D|BnaC05g04910D|BnaA09g43380D|BnaC09g10170D|BnaA01g15640D|BnaA07g22000D|BnaC08g01450D|BnaC04g42400D|BnaA06g37230D|BnaA06g35220D|BnaC01g41980D|BnaC03g17470D|BnaA10g04550D|BnaC04g46620D|BnaC08g24100D|BnaC07g20530D|BnaC09g52860D|BnaA10g11590D|BnaA04g12130D|BnaC08g35990D|BnaC07g32110D|BnaC04g11560D|BnaA03g17410D|BnaA04g26430D|BnaC01g00070D|BnaC08g01440D|BnaA05g33470D|BnaC07g…	brp:103864267|brp:103864220|brp:103843983|brp:103842552|brp:103837987|brp:103866289|brp:103830680|brp:103832662|brp:103867879|brp:103866271|brp:103827616|brp:103870907|brp:103857369|brp:103843983|brp:103865745|brp:103841225|brp:103827616|brp:103832788|brp:103845199|brp:103864267|brp:103842552|brp:103860697|brp:103867569|brp:103857735|brp:103866239|brp:103866271|brp:103832662|brp:103870907|brp:103…	103864267|103864220|103843983|103842552|103837987|103866289|103830680|103832662|103867879|103866271|103827616|103870907|103857369|103843983|103865745|103841225|103827616|103832788|103845199|103864267|103842552|103860697|103867569|103857735|103866239|103866271|103832662|103870907|103866271|103867879|103872883|103837888|103842537|103832662|103845199|103836456|103832788|103860697|103836456|103867879…	http://www.genome.jp/kegg-bin/show_pathway?brp00051/brp:103864267%09red/brp:103830680%09red/brp:103843983%09red/brp:103837987%09red/brp:103864220%09red/brp:103868622%09red/brp:103866289%09red/brp:103867013%09red/brp:103827616%09red/brp:103867569%09red/brp:103841225%09red/brp:103836456%09red/brp:103857735%09red/brp:103837888%09red/brp:103870907%09red/brp:103867879%09red/brp:103865745%09red/brp:103…
brp01200	Carbon metabolism	L-Glutamate|L-Malic acid|D-gluconate|Glyceric acid	167	373	0.248832	1	BnaC04g33570D|BnaC05g07580D|BnaC08g30890D|BnaC03g62580D|BnaA10g26070D|BnaC03g23390D|BnaC08g24180D|BnaA01g15640D|BnaC04g52580D|BnaCnng02920D|BnaA10g20180D|BnaC02g46710D|BnaA06g35220D|BnaC08g24730D|BnaA06g06030D|BnaC06g27300D|BnaC08g29490D|BnaC08g24100D|BnaC03g74450D|BnaA09g42580D|BnaA10g19920D|BnaA04g12130D|BnaC08g05970D|BnaC08g35990D|BnaC09g10170D|BnaA08g07000D|BnaC06g17620D|BnaC09g20370D|BnaC01g…	brp:103864267|brp:103871796|brp:103841917|brp:103834926|brp:103847327|brp:103857985|brp:103841229|brp:103866289|brp:103866666|brp:103847393|brp:103846601|brp:103853201|brp:103827616|brp:103847839|brp:103871796|brp:103831074|brp:103841750|brp:103841225|brp:103860340|brp:103837888|brp:103846575|brp:103864267|brp:103835700|brp:103842552|brp:103837987|brp:103840194|brp:103830238|brp:103839509|brp:103…	103864267|103871796|103841917|103834926|103847327|103857985|103841229|103866289|103866666|103847393|103846601|103853201|103827616|103847839|103871796|103831074|103841750|103841225|103860340|103837888|103846575|103864267|103835700|103842552|103837987|103840194|103830238|103839509|103866271|103875224|103830182|103841917|103856193|103851283|103830479|103836988|103827896|103870831|103832683|103875281…	http://www.genome.jp/kegg-bin/show_pathway?brp01200/brp:103845258%09red/brp:103831592%09red/brp:103872547%09red/brp:103843771%09red/brp:103860590%09red/brp:103868622%09red/brp:103846601%09red/brp:103853201%09red/brp:103870046%09red/brp:103841750%09red/brp:103860785%09red/brp:103846575%09red/brp:103856193%09red/brp:103867569%09red/brp:103834946%09red/brp:103835700%09red/brp:103834926%09red/brp:103…
brp01110	Biosynthesis of secondary metabolites	L-Glutamate|L-Tryptophan|L-Phenylalanine|L-Proline|L-Malic acid|PC(16:0/16:0)|D-gluconate|Glyceric acid|cis-Aconitate|1-Aminocyclopropanecarboxylic acid|Argininosuccinic acid||alpha-Linolenic acid||	650	1511	0.284158	1	BnaA08g00390D|BnaA09g50920D|BnaC05g05190D|BnaA09g09550D|BnaA10g24820D|BnaA02g03770D|BnaA07g33060D|BnaAnng06210D|BnaA09g21330D|BnaA05g18150D|BnaC06g18830D|BnaC04g49400D|BnaA04g01030D|BnaC08g29490D|BnaC07g46060D|BnaA09g04980D|BnaC06g11940D|BnaC08g24100D|BnaA01g23200D|BnaC01g02400D|BnaC04g03780D|BnaA09g40110D|BnaA05g29990D|BnaA01g00150D|BnaC06g16900D|BnaA09g38720D|BnaA06g30380D|BnaA03g06000D|BnaC09g…	brp:103832567|brp:103843696|brp:103843945|brp:103837846|brp:103846914|brp:103851137|brp:103832136|brp:103850687|brp:103828819|brp:103874749|brp:103830388|brp:103866117|brp:103862855|brp:103841750|brp:103862462|brp:103865842|brp:103868301|brp:103841225|brp:103831845|brp:103869607|brp:103866804|brp:103842078|brp:103870648|brp:103856448|brp:103830182|brp:103841917|brp:103874936|brp:103856193|brp:103…	103832567|103843696|103843945|103837846|103846914|103851137|103832136|103850687|103828819|103874749|103830388|103866117|103862855|103841750|103862462|103865842|103868301|103841225|103831845|103869607|103866804|103842078|103870648|103856448|103830182|103841917|103874936|103856193|103838693|103859706|103847081|103836988|103871787|103834062|103828545|103870188|103830709|103856056|103831592|103836337…	http://www.genome.jp/kegg-bin/show_pathway?brp01110/brp:103857079%09red/brp:103828110%09red/brp:103843771%09red/brp:103832634%09red/brp:103839150%09red/brp:103867013%09red/brp:103841750%09red/brp:103841754%09red/brp:103848452%09red/brp:103846575%09red/brp:103848451%09red/brp:103867569%09red/brp:103854257%09red/brp:103828167%09red/brp:103841596%09red/brp:103856677%09red/brp:103830562%09red/brp:103…
brp00053	Ascorbate and aldarate metabolism	|myo-Inositol	26	53	0.291448	1	BnaA09g40940D|BnaC06g38150D|BnaA07g33560D|BnaA07g14670D|BnaC09g11740D|BnaA03g52690D|BnaC01g02370D|BnaA03g00990D|BnaA03g48310D|BnaC07g46060D|BnaC02g06080D|Novel00483|BnaA04g09140D|BnaA08g15200D|BnaC07g27420D|BnaC05g26280D|BnaA08g00900D|BnaC05g25340D|BnaA06g16950D|BnaC03g01350D|BnaA06g20750D|BnaA01g01360D|BnaA06g29280D|BnaC08g33440D|BnaA03g59170D|BnaC07g44420D	brp:103842186|brp:103832195|brp:103832195|brp:103850139|brp:103838242|brp:103862253|brp:103869258|brp:103855533|brp:103866673|brp:103862462|brp:103846408|brp:103868729|brp:103863829|brp:103834979|brp:103874594|brp:103869258|brp:103832634|brp:103868729|brp:103873180|brp:103855533|brp:103873557|brp:103869258|brp:103874594|brp:103842186|brp:103862462|brp:103862253|	103842186|103832195|103832195|103850139|103838242|103862253|103869258|103855533|103866673|103862462|103846408|103868729|103863829|103834979|103874594|103869258|103832634|103868729|103873180|103855533|103873557|103869258|103874594|103842186|103862462|103862253|	http://www.genome.jp/kegg-bin/show_pathway?brp00053/brp:103855533%09red/brp:103874594%09red/brp:103873557%09red/brp:103834979%09red/brp:103863829%09red/brp:103873180%09red/brp:103846408%09red/brp:103842186%09red/brp:103850139%09red/brp:103832195%09red/brp:103838242%09red/brp:103832634%09red/brp:103868729%09red/brp:103869258%09red/brp:103862462%09red/brp:103866673%09red/brp:103862253%09red/%09gree…
brp00650	Butanoate metabolism	L-Glutamate	16	32	0.330696	1	BnaA06g19240D|BnaA05g17400D|BnaA09g18440D|BnaC09g20370D|BnaC06g39860D|BnaC07g26300D|BnaC02g06500D|BnaC04g12030D|BnaA05g11160D|BnaC03g17780D|BnaC04g12850D|BnaC01g34660D|BnaA02g03040D|BnaA09g21330D|BnaCnng45000D|BnaC05g13730D	brp:103840927|brp:103869108|brp:103839509|brp:103839509|brp:103832421|brp:103874937|brp:103851035|brp:103840927|brp:103867697|brp:103857401|brp:103867697|brp:103839037|brp:103851035|brp:103828819|brp:103853500|brp:103872547|	103840927|103869108|103839509|103839509|103832421|103874937|103851035|103840927|103867697|103857401|103867697|103839037|103851035|103828819|103853500|103872547|	http://www.genome.jp/kegg-bin/show_pathway?brp00650/brp:103867697%09red/brp:103874937%09red/brp:103851035%09red/brp:103828819%09red/brp:103853500%09red/brp:103872547%09red/brp:103869108%09red/brp:103839509%09red/brp:103832421%09red/brp:103857401%09red/brp:103839037%09red/brp:103840927%09red/L-Glutamate%09green/%09green
brp04070	Phosphatidylinositol signaling system	myo-Inositol	46	103	0.388594	1	BnaA06g18670D|BnaA09g43530D|BnaC09g02710D|BnaA09g10340D|BnaC04g24860D|BnaA08g17030D|BnaC01g04480D|Novel01193|BnaUnng00010D|BnaC09g14690D|BnaA03g02290D|BnaC05g08390D|BnaA09g25360D|BnaA04g15550D|BnaAnng06320D|BnaC02g42860D|BnaCnng58420D|BnaC09g33980D|BnaA06g40820D|BnaC02g01400D|BnaA09g14140D|BnaC09g17180D|BnaA06g40830D|BnaA09g23120D|BnaC01g37100D|BnaC09g05390D|BnaA09g13270D|BnaA10g29490D|BnaC08g329…	brp:103837510|brp:103842575|brp:103837288|brp:103838018|brp:103830067|brp:103835178|brp:103844358|brp:103845299|brp:103831104|brp:103838506|brp:103855751|brp:103871866|brp:103840263|brp:103864746|brp:103850671|brp:103855221|brp:103840013|brp:103845299|brp:103828094|brp:103850671|brp:103838506|brp:103839278|brp:103828094|brp:103840013|brp:103842143|brp:103837393|brp:103838396|brp:103845299|brp:103…	103837510|103842575|103837288|103838018|103830067|103835178|103844358|103845299|103831104|103838506|103855751|103871866|103840263|103864746|103850671|103855221|103840013|103845299|103828094|103850671|103838506|103839278|103828094|103840013|103842143|103837393|103838396|103845299|103842149|103873817|103873819|103830067|103845600|103837288|103843268|103873817|103845299|103828372|103828372|103838396…	http://www.genome.jp/kegg-bin/show_pathway?brp04070/brp:103845299%09red/brp:103855751%09red/brp:103828372%09red/brp:103871866%09red/brp:103837510%09red/brp:103838018%09red/brp:103850671%09red/brp:103844358%09red/brp:103839278%09red/brp:103845600%09red/brp:103840013%09red/brp:103855221%09red/brp:103837288%09red/brp:103831104%09red/brp:103864746%09red/brp:103838506%09red/brp:103840263%09red/brp:103…
brp00270	Cysteine and methionine metabolism	1-Aminocyclopropanecarboxylic acid	67	153	0.405536	1	BnaC03g20310D|BnaA09g16400D|BnaC07g43610D|BnaC02g13450D|BnaA06g25690D|BnaA01g34070D|BnaC02g08820D|BnaA06g00120D|BnaA10g16880D|BnaC03g06220D|BnaC04g41630D|BnaA02g03770D|BnaA06g09610D|BnaC04g08360D|Novel00367|BnaCnng67880D|BnaA01g04910D|BnaC02g04620D|BnaC01g40620D|BnaA08g10670D|BnaC02g07610D|BnaCnng21170D|BnaC01g22840D|BnaA09g53100D|BnaA01g19100D|BnaC03g13300D|BnaA04g28670D|BnaC08g16430D|BnaA03g430…	brp:103857642|brp:103839246|brp:103862102|brp:103851914|brp:103874110|brp:103828203|brp:103851283|brp:103871013|brp:103845887|brp:103856056|brp:103865090|brp:103851137|brp:103872275|brp:103857642|brp:103865564|brp:103828296|brp:103851376|brp:103850857|brp:103828203|brp:103834290|brp:103851137|brp:103840260|brp:103871834|brp:103838186|brp:103871834|brp:103856800|brp:103865090|brp:103836051|brp:103…	103857642|103839246|103862102|103851914|103874110|103828203|103851283|103871013|103845887|103856056|103865090|103851137|103872275|103857642|103865564|103828296|103851376|103850857|103828203|103834290|103851137|103840260|103871834|103838186|103871834|103856800|103865090|103836051|103860904|103856274|103868301|103858929|103857642|103839308|103857732|103838399|103858929|103833476|103845887|103859706…	http://www.genome.jp/kegg-bin/show_pathway?brp00270/brp:103828296%09red/brp:103864390%09red/brp:103872275%09red/brp:103851376%09red/brp:103834290%09red/brp:103848836%09red/brp:103840260%09red/brp:103833476%09red/brp:103862102%09red/brp:103845887%09red/brp:103839308%09red/brp:103868301%09red/brp:103838186%09red/brp:103863580%09red/brp:103850857%09red/brp:103836051%09red/brp:103871899%09red/brp:103…
brp00565	Ether lipid metabolism	Glycerophosphocholine	18	39	0.415288	1	BnaCnng23890D|BnaC07g22750D|BnaA06g27470D|BnaC05g37540D|BnaAnng02760D|BnaC01g35830D|BnaC03g01520D|BnaA03g24870D|BnaA07g35160D|BnaA10g26130D|BnaA09g21320D|BnaA07g20190D|BnaC06g40070D|BnaC07g29580D|BnaC03g73050D|BnaC03g69220D|BnaA05g23740D|BnaC09g23720D	brp:103853306|brp:103875369|brp:103874376|brp:103869877|brp:103849909|brp:103840526|brp:103855549|brp:103859939|brp:103832443|brp:103847336|brp:103828818|brp:103830467|brp:103832443|brp:103874376|brp:103859939|brp:103848739|brp:103869877|brp:103828818|	103853306|103875369|103874376|103869877|103849909|103840526|103855549|103859939|103832443|103847336|103828818|103830467|103832443|103874376|103859939|103848739|103869877|103828818|	http://www.genome.jp/kegg-bin/show_pathway?brp00565/brp:103830467%09red/brp:103874376%09red/brp:103828818%09red/brp:103859939%09red/brp:103847336%09red/brp:103848739%09red/brp:103840526%09red/brp:103875369%09red/brp:103855549%09red/brp:103869877%09red/brp:103832443%09red/brp:103853306%09red/brp:103849909%09red/Glycerophosphocholine%09green
brp01040	Biosynthesis of unsaturated fatty acids	alpha-Linolenic acid	30	67	0.418166	1	BnaC05g21140D|BnaC07g11210D|BnaC03g33080D|BnaA10g18080D|BnaC03g32070D|BnaCnng35000D|BnaA05g12360D|BnaA04g17150D|BnaA04g07040D|BnaA09g28100D|BnaA03g15290D|BnaAnng26040D|BnaA05g23670D|BnaA09g07080D|BnaA03g28050D|BnaC09g54150D|BnaA01g33800D|BnaC09g41580D|BnaC03g49190D|BnaA07g09030D|BnaA05g03490D|BnaC01g40290D|BnaC05g04350D|Novel01181|BnaC07g11120D|BnaA04g07030D|BnaC04g03030D|BnaA09g13840D|BnaCnng100…	brp:103839059|brp:103829087|brp:103858976|brp:103846343|brp:103858865|brp:103869185|brp:103867994|brp:103864998|brp:103863644|brp:103839059|brp:103857473|brp:103843412|brp:103870140|brp:103837563|brp:103858976|brp:103845857|brp:103828233|brp:103846343|brp:103873937|brp:103829087|brp:103866745|brp:103828233|brp:103844049|brp:103859643|brp:103829117|brp:103863644|brp:103866745|brp:103838455|brp:103…	103839059|103829087|103858976|103846343|103858865|103869185|103867994|103864998|103863644|103839059|103857473|103843412|103870140|103837563|103858976|103845857|103828233|103846343|103873937|103829087|103866745|103828233|103844049|103859643|103829117|103863644|103866745|103838455|103838455|103873937|	http://www.genome.jp/kegg-bin/show_pathway?brp01040/brp:103863644%09red/brp:103867994%09red/brp:103858865%09red/brp:103873937%09red/brp:103866745%09red/brp:103869185%09red/brp:103843412%09red/brp:103828233%09red/brp:103829087%09red/brp:103838455%09red/brp:103839059%09red/brp:103857473%09red/brp:103864998%09red/brp:103845857%09red/brp:103837563%09red/brp:103844049%09red/brp:103858976%09red/brp:103…
brp00052	Galactose metabolism	UDP-D-Galactose|Sucrose|myo-Inositol|D-Mannose|Raffinose|Galactonic acid|Galactinol	37	85	0.456639	1	BnaA09g40940D|BnaCnng72110D|BnaC09g37510D|BnaC09g10170D|BnaCnng63310D|BnaA09g48480D|BnaA06g35220D|BnaC09g37530D|BnaA10g15160D|BnaC08g41390D|BnaC04g56100D|BnaC06g07120D|BnaA06g00510D|BnaA06g08310D|BnaC02g01150D|BnaC07g20530D|BnaA03g03490D|BnaA08g20600D|BnaC08g50010D|BnaA03g17410D|BnaC05g39510D|BnaA05g00720D|BnaA09g12880D|BnaA02g04780D|BnaC08g28500D|BnaA01g37220D|BnaC09g10840D|BnaC04g27780D|BnaA06g…	brp:103842186|brp:103832252|brp:103845694|brp:103837987|brp:103838671|brp:103843355|brp:103827616|brp:103845694|brp:103845694|brp:103843145|brp:103863987|brp:103871058|brp:103871058|brp:103872021|brp:103850695|brp:103827616|brp:103855926|brp:103835677|brp:103843355|brp:103857735|brp:103870095|brp:103866399|brp:103838379|brp:103851337|brp:103841656|brp:103842569|brp:103838379|brp:103872148|brp:103…	103842186|103832252|103845694|103837987|103838671|103843355|103827616|103845694|103845694|103843145|103863987|103871058|103871058|103872021|103850695|103827616|103855926|103835677|103843355|103857735|103870095|103866399|103838379|103851337|103841656|103842569|103838379|103872148|103873204|103837888|103843145|103842186|103842569|103863987|103838671|103841656|103868622|	http://www.genome.jp/kegg-bin/show_pathway?brp00052/brp:103842186%09red/brp:103851337%09red/brp:103845694%09red/brp:103837987%09red/brp:103855926%09red/brp:103868622%09red/brp:103863987%09red/brp:103841656%09red/brp:103827616%09red/brp:103838671%09red/brp:103843355%09red/brp:103843145%09red/brp:103835677%09red/brp:103832252%09red/brp:103857735%09red/brp:103842569%09red/brp:103866399%09red/brp:103…
brp00500	Starch and sucrose metabolism	Sucrose|D-Maltose	139	327	0.459879	1	BnaA05g04020D|BnaA01g31480D|BnaC04g03740D|BnaA01g05270D|BnaA08g11860D|BnaC07g34180D|BnaA09g51890D|BnaC08g41390D|BnaA03g01500D|BnaC06g07120D|BnaCnng74430D|BnaA05g35090D|BnaUnng03130D|BnaA06g08310D|BnaA05g12940D|BnaA02g05160D|BnaC04g03780D|BnaA09g40110D|BnaC02g06080D|BnaA03g03490D|BnaA06g30890D|BnaA03g57460D|BnaC02g06070D|BnaA07g04740D|BnaC01g34490D|BnaCnng44170D|BnaC09g10840D|BnaA07g06190D|BnaC03g…	brp:103866799|brp:103847348|brp:103866799|brp:103868753|brp:103834493|brp:103860895|brp:103836914|brp:103843145|brp:103855592|brp:103871058|brp:103868315|brp:103867598|brp:103866799|brp:103872021|brp:103868315|brp:103851390|brp:103866804|brp:103842078|brp:103846408|brp:103855926|brp:103875081|brp:103859565|brp:103850984|brp:103828545|brp:103838824|brp:103832079|brp:103838379|brp:103828701|brp:103…	103866799|103847348|103866799|103868753|103834493|103860895|103836914|103843145|103855592|103871058|103868315|103867598|103866799|103872021|103868315|103851390|103866804|103842078|103846408|103855926|103875081|103859565|103850984|103828545|103838824|103832079|103838379|103828701|103860010|103863829|103843145|103851339|103828545|103835677|103870188|103873882|103837535|103864283|103867879|103841754…	http://www.genome.jp/kegg-bin/show_pathway?brp00500/brp:103856474%09red/brp:103864958%09red/brp:103872654%09red/brp:103868622%09red/brp:103828058%09red/brp:103834493%09red/brp:103828701%09red/brp:103850139%09red/brp:103837535%09red/brp:103867285%09red/brp:103864283%09red/brp:103870041%09red/brp:103848519%09red/brp:103843278%09red/brp:103842569%09red/brp:103860941%09red/brp:103856677%09red/brp:103…
brp00020	Citrate cycle (TCA cycle)	L-Malic acid|cis-Aconitate	39	91	0.485684	1	BnaC07g14970D|BnaA09g16400D|BnaC03g62580D|BnaC08g46110D|BnaC04g52580D|BnaCnng06880D|BnaA09g51510D|BnaC06g27300D|BnaC03g74450D|BnaA09g17390D|BnaC08g29490D|BnaCnng02920D|BnaC03g38230D|BnaC07g24280D|BnaC07g33500D|BnaC06g08280D|BnaC08g14500D|BnaA09g11210D|BnaA03g38100D|BnaA07g03150D|BnaA05g03050D|BnaC06g16900D|BnaAnng06200D|BnaC03g03460D|BnaA08g14220D|BnaA09g17400D|BnaC09g18140D|BnaA06g32140D|BnaC02g…	brp:103864390|brp:103839246|brp:103834926|brp:103843771|brp:103866666|brp:103836337|brp:103843771|brp:103831074|brp:103860340|brp:103830012|brp:103841750|brp:103847393|brp:103859549|brp:103875224|brp:103870046|brp:103840005|brp:103868078|brp:103838252|brp:103860340|brp:103845992|brp:103866666|brp:103830182|brp:103850689|brp:103855774|brp:103834825|brp:103839144|brp:103839144|brp:103875224|brp:103…	103864390|103839246|103834926|103843771|103866666|103836337|103843771|103831074|103860340|103830012|103841750|103847393|103859549|103875224|103870046|103840005|103868078|103838252|103860340|103845992|103866666|103830182|103850689|103855774|103834825|103839144|103839144|103875224|103855282|103869701|103834825|103832683|103839246|103829929|103829227|103834292|103830182|103836337|103855774|	http://www.genome.jp/kegg-bin/show_pathway?brp00020/brp:103850689%09red/brp:103868078%09red/brp:103831074%09red/brp:103859549%09red/brp:103855774%09red/brp:103869701%09red/brp:103870046%09red/brp:103841750%09red/brp:103845992%09red/brp:103847393%09red/brp:103834825%09red/brp:103829227%09red/brp:103830012%09red/brp:103834926%09red/brp:103855282%09red/brp:103839144%09red/brp:103838252%09red/brp:103…
brp01220	Degradation of aromatic compounds	trans-3-Coumaric acid	7	15	0.486124	1	BnaA03g14000D|BnaA09g16810D|BnaC08g49310D|BnaC01g13540D|BnaCnng45600D|BnaAnng05540D|BnaC08g05970D	brp:103857322|brp:103827942|brp:103842505|brp:103859746|brp:103827804|brp:103827804|brp:103835700|	103857322|103827942|103842505|103859746|103827804|103827804|103835700|	http://www.genome.jp/kegg-bin/show_pathway?brp01220/brp:103827804%09red/brp:103859746%09red/brp:103835700%09red/brp:103842505%09red/brp:103827942%09red/brp:103857322%09red/%09green/%09green/trans-3-Coumaric acid%09green
brp02010	ABC transporters	L-Glutamate|L-Phenylalanine|Sucrose|D-Biotin|myo-Inositol|L-Proline|D-Mannose|D-Maltose|Raffinose|Maltotriose	15	34	0.487275	1	BnaA03g16880D|BnaA06g31620D|Novel01161|BnaCnng45670D|BnaA04g26870D|BnaA09g27580D|BnaA03g43560D|BnaA04g03700D|BnaA05g00840D|BnaA06g31250D|BnaA07g19210D|BnaCnng20520D|BnaC06g18370D|BnaC07g35040D|BnaC04g00490D	brp:103857645|brp:103875161|brp:103863175|brp:103875124|brp:103866318|brp:103839000|brp:103860964|brp:103863175|brp:103845914|brp:103875124|brp:103845914|brp:103836650|brp:103845914|brp:103860964|brp:103866412|	103857645|103875161|103863175|103875124|103866318|103839000|103860964|103863175|103845914|103875124|103845914|103836650|103845914|103860964|103866412|	http://www.genome.jp/kegg-bin/show_pathway?brp02010/brp:103875124%09red/brp:103863175%09red/brp:103845914%09red/brp:103839000%09red/brp:103866318%09red/brp:103860964%09red/brp:103836650%09red/brp:103857645%09red/brp:103875161%09red/brp:103866412%09red/L-Glutamate%09green/C00062%09green/L-Phenylalanine%09green/Sucrose%09green/D-Biotin%09green/myo-Inositol%09green/L-Proline%09green/D-Mannose%09gree…
brp00630	Glyoxylate and dicarboxylate metabolism	L-Glutamate|L-Malic acid|Glyceric acid|cis-Aconitate	46	109	0.513737	1	BnaC09g20370D|BnaA09g16400D|BnaC06g43710D|BnaC03g62580D|BnaA09g18440D|BnaA07g24840D|BnaC04g52580D|BnaC07g26300D|BnaAnng37640D|BnaA08g15890D|BnaAnng22050D|BnaA09g08290D|BnaA05g22420D|BnaA06g40040D|BnaA05g18150D|BnaA01g29560D|BnaC04g30250D|BnaC05g52090D|BnaC01g03420D|BnaC03g74450D|BnaA10g17910D|BnaC07g35250D|BnaCnng57900D|BnaA02g03140D|BnaA06g14510D|BnaC09g41340D|BnaA03g58240D|BnaA03g38100D|BnaA04g…	brp:103839509|brp:103839246|brp:103831592|brp:103834926|brp:103839509|brp:103830991|brp:103866666|brp:103874937|brp:103840158|brp:103835059|brp:103831592|brp:103837641|brp:103869648|brp:103827649|brp:103874749|brp:103842270|brp:103863734|brp:103870064|brp:103862389|brp:103860340|brp:103846320|brp:103860985|brp:103839002|brp:103851053|brp:103872849|brp:103846320|brp:103860985|brp:103860340|brp:103…	103839509|103839246|103831592|103834926|103839509|103830991|103866666|103874937|103840158|103835059|103831592|103837641|103869648|103827649|103874749|103842270|103863734|103870064|103862389|103860340|103846320|103860985|103839002|103851053|103872849|103846320|103860985|103860340|103863734|103830182|103866666|103864390|103834825|103862389|103872849|103868219|103829276|103834825|103851053|103832683…	http://www.genome.jp/kegg-bin/show_pathway?brp00630/brp:103840158%09red/brp:103851053%09red/brp:103842047%09red/brp:103829276%09red/brp:103839509%09red/brp:103860985%09red/brp:103870064%09red/brp:103841750%09red/brp:103869648%09red/brp:103868219%09red/brp:103837641%09red/brp:103842270%09red/brp:103834825%09red/brp:103874937%09red/brp:103830405%09red/brp:103834926%09red/brp:103831592%09red/brp:103…
brp00460	Cyanoamino acid metabolism	L-Phenylalanine	41	100	0.578073	1	BnaC02g09450D|Novel01201|BnaA05g04020D|BnaUnng03130D|BnaC04g03740D|Novel00345|BnaC03g10370D|BnaA08g15890D|BnaA03g01500D|BnaC01g34490D|BnaC01g40610D|BnaC03g01800D|BnaC04g03750D|BnaA05g35090D|BnaA01g27000D|BnaA10g25380D|BnaA02g05160D|BnaC04g03780D|Novel01903|BnaC01g00540D|BnaC03g56350D|BnaUnng02770D|BnaC04g40390D|BnaCnng75490D|BnaA09g40110D|BnaA05g04060D|BnaC05g40180D|BnaC03g56310D|BnaA04g29560D|Bn…	brp:103851433|brp:103851084|brp:103866799|brp:103866799|brp:103866799|brp:103856677|brp:103856474|brp:103835059|brp:103855592|brp:103838824|brp:103828204|brp:103855592|brp:103866798|brp:103867598|brp:103838824|brp:103855592|brp:103851390|brp:103866804|brp:103835599|brp:103851034|brp:103873275|brp:103851390|brp:103864958|brp:103865089|brp:103842078|brp:103866804|brp:103870188|brp:103873275|brp:103…	103851433|103851084|103866799|103866799|103866799|103856677|103856474|103835059|103855592|103838824|103828204|103855592|103866798|103867598|103838824|103855592|103851390|103866804|103835599|103851034|103873275|103851390|103864958|103865089|103842078|103866804|103870188|103873275|103843278|103861882|103856474|103851034|103861882|103851433|103870188|103873275|103865232|103866141|103848073|103851084…	http://www.genome.jp/kegg-bin/show_pathway?brp00460/brp:103873275%09red/brp:103851034%09red/brp:103856677%09red/brp:103856474%09red/brp:103864958%09red/brp:103870188%09red/brp:103848073%09red/brp:103851084%09red/brp:103843278%09red/brp:103866799%09red/brp:103865232%09red/brp:103855592%09red/brp:103851433%09red/brp:103866798%09red/brp:103835599%09red/brp:103842078%09red/brp:103866804%09red/brp:103…
brp00760	Nicotinate and nicotinamide metabolism	Nicotinamide	10	25	0.612171	1	BnaA09g42000D|BnaC03g20050D|BnaA03g36020D|BnaA09g39620D|BnaCnng42860D|BnaA03g16640D|BnaC02g33940D|BnaC04g08990D|BnaA10g06200D|BnaA01g07270D	brp:103842415|brp:103857616|brp:103859885|brp:103842031|brp:103842415|brp:103857616|brp:103854084|brp:103867296|brp:103843868|brp:103853404|	103842415|103857616|103859885|103842031|103842415|103857616|103854084|103867296|103843868|103853404|	http://www.genome.jp/kegg-bin/show_pathway?brp00760/brp:103854084%09red/brp:103857616%09red/brp:103842031%09red/brp:103843868%09red/brp:103842415%09red/brp:103867296%09red/brp:103853404%09red/brp:103859885%09red/%09green/Nicotinamide%09green
brp00480	Glutathione metabolism	L-Glutamate|L-Pyroglutamic acid	58	144	0.626253	1	BnaA04g07970D|BnaA07g09120D|BnaA07g33560D|BnaA07g09610D|BnaA10g20180D|BnaC05g48310D|BnaA05g12560D|BnaA08g23300D|BnaC03g26120D|BnaC04g40520D|BnaC01g07500D|BnaC06g27300D|BnaA07g28460D|BnaAnng31150D|BnaC03g17110D|BnaC06g38150D|BnaA06g20200D|BnaC07g12800D|BnaCnng19060D|BnaC03g17120D|BnaA03g14150D|BnaC06g31020D|BnaC06g01820D|BnaA09g03700D|BnaC07g41840D|BnaA09g21570D|BnaA01g06220D|BnaC06g31030D|BnaA07g…	brp:103863708|brp:103829825|brp:103832195|brp:103840683|brp:103846601|brp:103870918|brp:103868035|brp:103835969|brp:103858256|brp:103864966|brp:103852260|brp:103831074|brp:103831538|brp:103842214|brp:103857341|brp:103832195|brp:103848038|brp:103829825|brp:103836736|brp:103857342|brp:103857342|brp:103831537|brp:103871487|brp:103837332|brp:103861882|brp:103833854|brp:103852260|brp:103831538|brp:103…	103863708|103829825|103832195|103840683|103846601|103870918|103868035|103835969|103858256|103864966|103852260|103831074|103831538|103842214|103857341|103832195|103848038|103829825|103836736|103857342|103857342|103831537|103871487|103837332|103861882|103833854|103852260|103831538|103830524|103836988|103851034|103868203|103842214|103871807|103832315|103831537|103852054|103858256|103865082|103844792…	http://www.genome.jp/kegg-bin/show_pathway?brp00480/brp:103858271%09red/brp:103858256%09red/brp:103860019%09red/brp:103851034%09red/brp:103832195%09red/brp:103831074%09red/brp:103837332%09red/brp:103872505%09red/brp:103872504%09red/brp:103871807%09red/brp:103864970%09red/brp:103848038%09red/brp:103846601%09red/brp:103852054%09red/brp:103871487%09red/brp:103863708%09red/brp:103863219%09red/brp:103…
brp00860	Porphyrin and chlorophyll metabolism	L-Glutamate	25	64	0.655446	1	BnaA09g50920D|BnaA03g48610D|BnaAnng06210D|BnaC06g17920D|BnaA06g23200D|BnaC08g27800D|BnaC02g01240D|BnaA06g04910D|BnaA10g01960D|BnaC03g50160D|BnaA06g13830D|BnaA10g23080D|BnaC08g45590D|BnaA10g01010D|BnaC09g05970D|BnaC03g74650D|BnaC09g47630D|BnaA02g18330D|BnaA06g22720D|BnaA10g02050D|BnaC08g45680D|BnaC08g46210D|BnaA09g06670D|BnaC05g01120D|BnaC05g15260D	brp:103843696|brp:103861694|brp:103850687|brp:103847911|brp:103873823|brp:103841596|brp:103850687|brp:103871596|brp:103844502|brp:103873823|brp:103872768|brp:103847145|brp:103843696|brp:103844594|brp:103837478|brp:103873768|brp:103847145|brp:103872768|brp:103873768|brp:103844489|brp:103844502|brp:103836607|brp:103837478|brp:103844594|brp:103872768|	103843696|103861694|103850687|103847911|103873823|103841596|103850687|103871596|103844502|103873823|103872768|103847145|103843696|103844594|103837478|103873768|103847145|103872768|103873768|103844489|103844502|103836607|103837478|103844594|103872768|	http://www.genome.jp/kegg-bin/show_pathway?brp00860/brp:103844594%09red/brp:103871596%09red/brp:103850687%09red/brp:103843696%09red/brp:103847145%09red/brp:103861694%09red/brp:103836607%09red/brp:103844502%09red/brp:103873823%09red/brp:103873768%09red/brp:103844489%09red/brp:103837478%09red/brp:103872768%09red/brp:103841596%09red/brp:103847911%09red/L-Glutamate%09green
brp00750	Vitamin B6 metabolism	Pyridoxine	7	19	0.685103	1	BnaA04g21870D|BnaC05g50000D|BnaA10g13320D|BnaAnng00210D|BnaC03g00280D|BnaC03g62400D|BnaA08g14930D	brp:103865657|brp:103872553|brp:103845470|brp:103850418|brp:103855422|brp:103834946|brp:103834946|	103865657|103872553|103845470|103850418|103855422|103834946|103834946|	http://www.genome.jp/kegg-bin/show_pathway?brp00750/brp:103850418%09red/brp:103872553%09red/brp:103845470%09red/brp:103855422%09red/brp:103865657%09red/brp:103834946%09red/Pyridoxine%09green
brp00640	Propanoate metabolism	Hydroxyacetone	13	35	0.696006	1	BnaC05g07580D|BnaA09g11210D|BnaA08g12350D|BnaA09g18440D|BnaAnng22560D|BnaA03g43000D|BnaC07g26300D|BnaAnng06200D|BnaA03g06000D|BnaC03g03460D|BnaC09g20370D|BnaA03g02450D|BnaA06g06030D	brp:103871796|brp:103838252|brp:103834589|brp:103839509|brp:103851039|brp:103860904|brp:103874937|brp:103850689|brp:103856193|brp:103855774|brp:103839509|brp:103855774|brp:103871796|	103871796|103838252|103834589|103839509|103851039|103860904|103874937|103850689|103856193|103855774|103839509|103855774|103871796|	http://www.genome.jp/kegg-bin/show_pathway?brp00640/brp:103860904%09red/brp:103874937%09red/brp:103850689%09red/brp:103851039%09red/brp:103839509%09red/brp:103856193%09red/brp:103855774%09red/brp:103834589%09red/brp:103871796%09red/brp:103838252%09red/%09green/Hydroxyacetone%09green
brp00590	Arachidonic acid metabolism	PC(16:0/16:0)	10	29	0.756386	1	BnaAnng31150D|BnaA10g26130D|BnaC08g33590D|BnaC03g01520D|BnaA09g30420D|BnaC01g00540D|BnaA03g49440D|BnaA01g05660D|BnaA09g21570D|BnaC07g41840D	brp:103842214|brp:103847336|brp:103842214|brp:103855549|brp:103840830|brp:103851034|brp:103861882|brp:103851034|brp:103833854|brp:103861882|	103842214|103847336|103842214|103855549|103840830|103851034|103861882|103851034|103833854|103861882|	http://www.genome.jp/kegg-bin/show_pathway?brp00590/brp:103851034%09red/brp:103861882%09red/brp:103842214%09red/brp:103847336%09red/brp:103840830%09red/brp:103855549%09red/brp:103833854%09red/PC(16:0/16:0)%09green
brp00564	Glycerophospholipid metabolism	PC(16:0/16:0)|Phosphorylcholine|Glycerophosphocholine	52	138	0.766965	1	BnaA07g20190D|BnaC07g22750D|BnaA09g43530D|BnaC01g35830D|BnaC03g01520D|BnaA09g10340D|BnaA03g24870D|BnaAnng06320D|BnaA08g17030D|BnaC07g29580D|BnaC09g23720D|BnaC05g04490D|BnaA06g27470D|BnaA03g50320D|BnaC09g25860D|BnaC08g25880D|BnaA09g54840D|BnaC04g45860D|BnaAnng23770D|BnaC03g73050D|BnaA10g26130D|BnaA06g03670D|BnaA07g22360D|BnaC02g01400D|BnaA03g02290D|BnaA01g28620D|BnaC05g37540D|BnaAnng02760D|BnaA09g…	brp:103830467|brp:103875369|brp:103842575|brp:103840526|brp:103855549|brp:103838018|brp:103859939|brp:103850671|brp:103835178|brp:103874376|brp:103828818|brp:103844032|brp:103874376|brp:103861980|brp:103838849|brp:103841418|brp:103841418|brp:103865679|brp:103842918|brp:103859939|brp:103847336|brp:103871458|brp:103830715|brp:103850671|brp:103855751|brp:103840583|brp:103869877|brp:103849909|brp:103…	103830467|103875369|103842575|103840526|103855549|103838018|103859939|103850671|103835178|103874376|103828818|103844032|103874376|103861980|103838849|103841418|103841418|103865679|103842918|103859939|103847336|103871458|103830715|103850671|103855751|103840583|103869877|103849909|103838396|103838849|103832443|103848739|103869877|103868895|103836923|103869623|103836923|103853306|103828818|103828372…	http://www.genome.jp/kegg-bin/show_pathway?brp00564/brp:103844032%09red/brp:103849909%09red/brp:103855751%09red/brp:103875369%09red/brp:103869623%09red/brp:103870473%09red/brp:103869877%09red/brp:103853306%09red/brp:103859095%09red/brp:103840526%09red/brp:103838018%09red/brp:103850671%09red/brp:103828818%09red/brp:103848739%09red/brp:103847336%09red/brp:103837663%09red/brp:103868895%09red/brp:103…
brp00910	Nitrogen metabolism	L-Glutamate	26	74	0.810795	1	BnaC04g30250D|BnaC03g15030D|BnaA09g33130D|BnaA07g20840D|BnaA05g22420D|BnaC02g06690D|BnaA05g33810D|BnaA10g17910D|BnaCnng57900D|BnaC05g48870D|BnaC02g05530D|BnaA02g03140D|BnaA03g12250D|BnaC09g41340D|BnaA02g02200D|BnaC01g40390D|BnaA04g08160D|BnaC05g31580D|BnaA09g08530D|BnaC08g23920D|BnaC03g03050D|BnaAnng13720D|BnaC03g56990D|BnaA01g33880D|BnaC03g15020D|BnaA08g24500D	brp:103863734|brp:103857079|brp:103841201|brp:103830551|brp:103869648|brp:103851053|brp:103870985|brp:103846320|brp:103839002|brp:103870985|brp:103850937|brp:103851053|brp:103857079|brp:103846320|brp:103850937|brp:103828225|brp:103863734|brp:103850656|brp:103848008|brp:103841201|brp:103855726|brp:103850656|brp:103836132|brp:103828225|brp:103857079|brp:103836132|	103863734|103857079|103841201|103830551|103869648|103851053|103870985|103846320|103839002|103870985|103850937|103851053|103857079|103846320|103850937|103828225|103863734|103850656|103848008|103841201|103855726|103850656|103836132|103828225|103857079|103836132|	http://www.genome.jp/kegg-bin/show_pathway?brp00910/brp:103857079%09red/brp:103836132%09red/brp:103851053%09red/brp:103841201%09red/brp:103839002%09red/brp:103869648%09red/brp:103850656%09red/brp:103848008%09red/brp:103828225%09red/brp:103855726%09red/brp:103830551%09red/brp:103846320%09red/brp:103863734%09red/brp:103870985%09red/brp:103850937%09red/L-Glutamate%09green
brp00562	Inositol phosphate metabolism	myo-Inositol	32	94	0.86869	1	BnaA06g18670D|BnaA09g43380D|BnaC01g00680D|BnaA08g17030D|BnaC01g04480D|Novel01193|BnaC09g14690D|BnaC05g08390D|BnaA09g25360D|BnaC02g42860D|BnaCnng58420D|BnaC02g00460D|BnaC09g33980D|BnaA02g00400D|BnaA06g40820D|BnaA09g14140D|BnaC09g17180D|BnaC08g35990D|BnaA06g40830D|BnaA09g23120D|BnaC01g37100D|BnaC09g05390D|BnaA10g29490D|BnaC08g32950D|BnaA06g23130D|BnaC03g50260D|BnaA09g47830D|BnaC03g50270D|BnaA09g427…	brp:103837510|brp:103842552|brp:103852564|brp:103835178|brp:103844358|brp:103845299|brp:103838506|brp:103871866|brp:103840263|brp:103855221|brp:103840013|brp:103850336|brp:103845299|brp:103850336|brp:103828094|brp:103838506|brp:103839278|brp:103842552|brp:103828094|brp:103840013|brp:103842143|brp:103837393|brp:103845299|brp:103842149|brp:103873817|brp:103873819|brp:103843268|brp:103873817|brp:103…	103837510|103842552|103852564|103835178|103844358|103845299|103838506|103871866|103840263|103855221|103840013|103850336|103845299|103850336|103828094|103838506|103839278|103842552|103828094|103840013|103842143|103837393|103845299|103842149|103873817|103873819|103843268|103873817|103837906|103845299|103855221|103842143|	http://www.genome.jp/kegg-bin/show_pathway?brp00562/brp:103873819%09red/brp:103842149%09red/brp:103840013%09red/brp:103844358%09red/brp:103837906%09red/brp:103842143%09red/brp:103845299%09red/brp:103838506%09red/brp:103873817%09red/brp:103837393%09red/brp:103852564%09red/brp:103837510%09red/brp:103828094%09red/brp:103835178%09red/brp:103855221%09red/brp:103850336%09red/brp:103840263%09red/brp:103…
brp00430	Taurine and hypotaurine metabolism	L-Glutamate	7	26	0.89558	1	BnaA06g19240D|BnaC04g12030D|BnaC01g34660D|BnaC01g00540D|BnaA03g49440D|BnaA01g05660D|BnaC07g41840D	brp:103840927|brp:103840927|brp:103839037|brp:103851034|brp:103861882|brp:103851034|brp:103861882|	103840927|103840927|103839037|103851034|103861882|103851034|103861882|	http://www.genome.jp/kegg-bin/show_pathway?brp00430/brp:103861882%09red/brp:103839037%09red/brp:103840927%09red/brp:103851034%09red/L-Glutamate%09green
brp00908	Zeatin biosynthesis	Adenine	6	26	0.942892	1	BnaA07g06300D|BnaC08g32840D|BnaC03g23380D|BnaC07g07870D|BnaA09g40400D|BnaA10g28940D	brp:103828720|brp:103842132|brp:103857986|brp:103828720|brp:103842132|brp:103845129|	103828720|103842132|103857986|103828720|103842132|103845129|	http://www.genome.jp/kegg-bin/show_pathway?brp00908/brp:103845129%09red/brp:103842132%09red/brp:103828720%09red/brp:103857986%09red/Adenine%09green
brp00940	Phenylpropanoid biosynthesis	L-Phenylalanine	93	267	0.947262	1	BnaA05g04020D|BnaUnng03130D|BnaC04g03740D|BnaA07g33060D|BnaC07g47430D|BnaCnng76370D|BnaC01g34490D|BnaA09g53760D|BnaA05g35090D|BnaA01g24990D|BnaA02g05160D|BnaC01g02400D|BnaC04g03780D|BnaA09g40110D|BnaA05g36600D|BnaA01g00150D|BnaC05g12180D|BnaA05g19780D|BnaC01g22120D|BnaC03g61120D|BnaC05g42780D|BnaA08g21460D|BnaA05g26090D|BnaA06g14950D|BnaC01g31890D|BnaC06g08930D|BnaA06g16150D|BnaC09g08690D|BnaA01g…	brp:103866799|brp:103866799|brp:103866799|brp:103832136|brp:103828068|brp:103871191|brp:103838824|brp:103838802|brp:103867598|brp:103835086|brp:103851390|brp:103869607|brp:103866804|brp:103842078|brp:103869197|brp:103856448|brp:103872395|brp:103869196|brp:103870149|brp:103835067|brp:103870475|brp:103835759|brp:103870188|brp:103872905|brp:103835086|brp:103868556|brp:103873086|brp:103847964|brp:103…	103866799|103866799|103866799|103832136|103828068|103871191|103838824|103838802|103867598|103835086|103851390|103869607|103866804|103842078|103869197|103856448|103872395|103869196|103870149|103835067|103870475|103835759|103870188|103872905|103835086|103868556|103873086|103847964|103859221|103862460|103856474|103830562|103869195|103873275|103865968|103862460|103866804|103872905|103875079|103843278…	http://www.genome.jp/kegg-bin/show_pathway?brp00940/brp:103873275%09red/brp:103856448%09red/brp:103249155%09red/brp:103856677%09red/brp:103856474%09red/brp:103856341%09red/brp:103864958%09red/brp:103870475%09red/brp:103870149%09red/brp:103873086%09red/brp:103853081%09red/brp:103875079%09red/brp:103870188%09red/brp:103869607%09red/brp:103835086%09red/brp:103860041%09red/brp:103862471%09red/brp:103…
brp00040	Pentose and glucuronate interconversions	D-Lyxose	53	161	0.948055	1	BnaA09g40940D|BnaA07g14670D|BnaA01g31480D|BnaA10g11590D|BnaC08g01450D|BnaA02g13340D|BnaA08g11860D|BnaA06g20750D|BnaC04g24110D|BnaC01g02370D|BnaA03g59170D|Novel00369|BnaA08g00680D|BnaC03g25220D|BnaC05g26280D|BnaA01g01360D|BnaA10g01400D|BnaC03g74840D|BnaC02g06080D|Novel00483|BnaA04g09140D|BnaA06g22590D|BnaA02g29680D|BnaA08g15200D|BnaC06g26450D|BnaA03g17410D|BnaA09g33470D|BnaA07g06080D|BnaA03g57460D…	brp:103842186|brp:103850139|brp:103847348|brp:103845199|brp:103832662|brp:103852424|brp:103834493|brp:103873557|brp:103841655|brp:103869258|brp:103862462|brp:103859565|brp:103870041|brp:103858168|brp:103869258|brp:103869258|brp:103844561|brp:103873738|brp:103846408|brp:103868729|brp:103863829|brp:103873738|brp:103854159|brp:103834979|brp:103831011|brp:103857735|brp:103841243|brp:103828688|brp:103…	103842186|103850139|103847348|103845199|103832662|103852424|103834493|103873557|103841655|103869258|103862462|103859565|103870041|103858168|103869258|103869258|103844561|103873738|103846408|103868729|103863829|103873738|103854159|103834979|103831011|103857735|103841243|103828688|103859565|103848519|103843688|103868729|103873180|103837461|103862462|103841243|103860590|103828688|103842186|103852424…	http://www.genome.jp/kegg-bin/show_pathway?brp00040/brp:103873180%09red/brp:103844561%09red/brp:103842186%09red/brp:103834979%09red/brp:103860590%09red/brp:103868729%09red/brp:103831011%09red/brp:103837461%09red/brp:103828688%09red/brp:103863829%09red/brp:103834493%09red/brp:103850139%09red/brp:103846408%09red/brp:103847037%09red/brp:103870041%09red/brp:103848519%09red/brp:103841243%09red/brp:103…
brp00230	Purine metabolism	Adenine	71	219	0.976504	1	BnaA08g00390D|BnaA06g36560D|BnaC03g57700D|BnaC02g44850D|BnaC01g21260D|BnaC08g24180D|BnaA03g42900D|BnaC09g12810D|BnaC03g43100D|BnaC05g07290D|BnaC09g45400D|BnaCnng47170D|BnaA03g35870D|BnaC07g36250D|BnaC02g28980D|BnaC01g00790D|BnaA03g00830D|BnaC06g15570D|BnaCnng15800D|BnaA09g22160D|BnaC03g33500D|BnaA05g06460D|BnaA03g28360D|BnaC06g39050D|BnaA06g10940D|BnaCnng37100D|BnaC06g14360D|BnaA10g16550D|BnaC04g…	brp:103832567|brp:103827954|brp:103835394|brp:103849110|brp:103868931|brp:103841229|brp:103860892|brp:103838090|brp:103859986|brp:103871760|brp:103846748|brp:103860404|brp:103841660|brp:103861077|brp:103853542|brp:103853800|brp:103855481|brp:103830004|brp:103873747|brp:103833912|brp:103859008|brp:103867125|brp:103859008|brp:103832343|brp:103872425|brp:103849110|brp:103850276|brp:103845846|brp:103…	103832567|103827954|103835394|103849110|103868931|103841229|103860892|103838090|103859986|103871760|103846748|103860404|103841660|103861077|103853542|103853800|103855481|103830004|103873747|103833912|103859008|103867125|103859008|103832343|103872425|103849110|103850276|103845846|103863037|103835677|103853404|103867396|103839150|103832567|103834062|103833679|103868931|103834139|103846477|103835394…	http://www.genome.jp/kegg-bin/show_pathway?brp00230/brp:103846748%09red/brp:103833679%09red/brp:103830004%09red/brp:103853956%09red/brp:103830416%09red/brp:103843777%09red/brp:103871760%09red/brp:103872425%09red/brp:103839038%09red/brp:103838090%09red/brp:103868931%09red/brp:103839150%09red/brp:103827965%09red/brp:103845077%09red/brp:103863040%09red/brp:103849110%09red/brp:103867057%09red/brp:103…
brp01100	Metabolic pathways	L-Glutamate|UDP-D-Galactose|L-Tryptophan|L-Phenylalanine|Sucrose|D-Biotin|myo-Inositol|Adenine|L-Proline|L-Malic acid|Nicotinamide|PC(16:0/16:0)|D-Mannose|D-Maltose|D-gluconate|Glyceric acid|Pyridoxine|L-Kynurenine|cis-Aconitate|Phosphorylcholine|D-Proline|Galactonic acid|L-Fucose|1-Aminocyclopropanecarboxylic acid|Argininosuccinic acid|alpha-Linolenic acid	1105	2827	0.985024	1	BnaA08g00390D|BnaA09g50920D|BnaC05g05190D|BnaA09g46200D|BnaA09g09550D|BnaC03g03460D|BnaA01g31480D|BnaC01g35830D|BnaA02g03770D|BnaA05g30330D|BnaA03g49440D|BnaC07g22750D|BnaC05g41530D|BnaA07g33060D|BnaC03g74650D|BnaC09g45400D|BnaA06g18670D|BnaA09g21330D|BnaC06g18830D|BnaC04g49400D|BnaC01g41980D|BnaC06g07120D|BnaC07g20530D|BnaC08g29490D|BnaC02g06500D|BnaC07g46060D|BnaA09g04980D|BnaC06g11940D|BnaC08g…	brp:103832567|brp:103843696|brp:103843945|brp:103843044|brp:103837846|brp:103855774|brp:103847348|brp:103840526|brp:103851137|brp:103870684|brp:103861882|brp:103875369|brp:103870321|brp:103832136|brp:103873768|brp:103846748|brp:103837510|brp:103828819|brp:103830388|brp:103866117|brp:103870907|brp:103871058|brp:103827616|brp:103841750|brp:103851035|brp:103862462|brp:103865842|brp:103868301|brp:103…	103832567|103843696|103843945|103843044|103837846|103855774|103847348|103840526|103851137|103870684|103861882|103875369|103870321|103832136|103873768|103846748|103837510|103828819|103830388|103866117|103870907|103871058|103827616|103841750|103851035|103862462|103865842|103868301|103841225|103834396|103863344|103869607|103866804|103842078|103829578|103855926|103854256|103853908|103870648|103872122…	http://www.genome.jp/kegg-bin/show_pathway?brp01100/brp:103857079%09red/brp:103860530%09red/brp:103828110%09red/brp:103843777%09red/brp:103843771%09red/brp:103832634%09red/brp:103839150%09red/brp:103867010%09red/brp:103867013%09red/brp:103834493%09red/brp:103837535%09red/brp:103848452%09red/brp:103846575%09red/brp:103848451%09red/brp:103867569%09red/brp:103854257%09red/brp:103828167%09red/brp:103…
brp00240	Pyrimidine metabolism	5-Hydroxymethylcytidine	51	175	0.992478	1	BnaA08g00390D|BnaA02g26730D|BnaC03g20050D|BnaA07g16160D|BnaC03g47770D|BnaC05g07290D|BnaC07g28830D|BnaC04g08990D|BnaCnng22540D|BnaC05g34420D|BnaA05g18730D|BnaC02g28980D|BnaC05g31710D|BnaC05g35700D|BnaA09g22160D|BnaA06g39400D|BnaC03g33500D|BnaA05g21470D|BnaA03g28360D|BnaC06g39050D|BnaC06g15260D|BnaA03g44510D|BnaA02g14400D|BnaA03g52900D|BnaA10g16550D|BnaA02g20460D|BnaA03g34870D|BnaCnng73880D|BnaC03g…	brp:103832567|brp:103853956|brp:103857616|brp:103841311|brp:103837804|brp:103871760|brp:103874463|brp:103867296|brp:103867409|brp:103869536|brp:103869333|brp:103853542|brp:103869333|brp:103869649|brp:103833912|brp:103874463|brp:103859008|brp:103869536|brp:103859008|brp:103832343|brp:103829976|brp:103861195|brp:103852593|brp:103862355|brp:103845846|brp:103853347|brp:103859763|brp:103839150|brp:103…	103832567|103853956|103857616|103841311|103837804|103871760|103874463|103867296|103867409|103869536|103869333|103853542|103869333|103869649|103833912|103874463|103859008|103869536|103859008|103832343|103829976|103861195|103852593|103862355|103845846|103853347|103859763|103839150|103832567|103841311|103866273|103846477|103873747|103864037|103853956|103839150|103843777|103864037|103873747|103845846…	http://www.genome.jp/kegg-bin/show_pathway?brp00240/brp:103853956%09red/brp:103843777%09red/brp:103871760%09red/brp:103873747%09red/brp:103839150%09red/brp:103867409%09red/brp:103859763%09red/brp:103853347%09red/brp:103833912%09red/brp:103862355%09red/brp:103839011%09red/brp:103869333%09red/brp:103860530%09red/brp:103869649%09red/brp:103832343%09red/brp:103829976%09red/brp:103845846%09red/brp:103…
brp00970	Aminoacyl-tRNA biosynthesis	L-Glutamate|L-Tryptophan|L-Phenylalanine|L-Proline	22	95	0.997088	1	BnaC07g27010D|BnaAnng09530D|BnaA06g23200D|BnaA04g11450D|BnaA03g28070D|BnaA03g12530D|BnaC03g50160D|BnaA10g09740D|BnaA09g47500D|BnaC03g15410D|BnaC06g16310D|BnaA07g21850D|BnaA01g17760D|BnaC06g22560D|BnaC09g41130D|BnaA02g30540D|BnaC07g40180D|BnaC08g41780D|BnaC06g13980D|BnaA10g17760D|BnaA09g37290D|BnaC08g29030D	brp:103875015|brp:103846034|brp:103873823|brp:103864125|brp:103858981|brp:103857114|brp:103873823|brp:103842499|brp:103843218|brp:103857114|brp:103830143|brp:103830664|brp:103868237|brp:103830664|brp:103846304|brp:103854571|brp:103861619|brp:103843218|brp:103858979|brp:103846304|brp:103841707|brp:103841707|	103875015|103846034|103873823|103864125|103858981|103857114|103873823|103842499|103843218|103857114|103830143|103830664|103868237|103830664|103846304|103854571|103861619|103843218|103858979|103846304|103841707|103841707|	http://www.genome.jp/kegg-bin/show_pathway?brp00970/brp:103854571%09red/brp:103830664%09red/brp:103875015%09red/brp:103861619%09red/brp:103846034%09red/brp:103858979%09red/brp:103873823%09red/brp:103858981%09red/brp:103864125%09red/brp:103841707%09red/brp:103846304%09red/brp:103842499%09red/brp:103868237%09red/brp:103830143%09red/brp:103843218%09red/brp:103857114%09red/L-Glutamate%09green/C00062%…
brp00360	Phenylalanine metabolism	L-Phenylalanine|Phenylacetylglycine|trans-3-Coumaric acid	45	182	0.999679	1	BnaC01g25860D|BnaA01g00410D|BnaC02g08820D|BnaC06g32660D|BnaC04g41630D|BnaA03g50850D|BnaC08g44820D|BnaC04g48360D|BnaC01g15060D|BnaC01g01400D|BnaA08g10670D|BnaA09g42650D|BnaA09g53760D|BnaC02g28390D|BnaA04g28670D|BnaC07g43610D|BnaA07g29460D|BnaC06g11940D|BnaC08g35130D|BnaA05g19460D|BnaC03g77610D|BnaA05g36600D|BnaC05g04530D|BnaA02g21420D|BnaC03g33490D|BnaC03g20530D|BnaA05g19780D|BnaA01g20660D|BnaC09g…	brp:103875079|brp:103859221|brp:103851283|brp:103249149|brp:103865090|brp:103862317|brp:103843547|brp:103865952|brp:103861272|brp:103859221|brp:103834290|brp:103837896|brp:103838802|brp:103868133|brp:103865090|brp:103862102|brp:103249149|brp:103868301|brp:103837896|brp:103249141|brp:103865968|brp:103869197|brp:103844028|brp:103868133|brp:103859007|brp:103249155|brp:103869196|brp:103875079|brp:103…	103875079|103859221|103851283|103249149|103865090|103862317|103843547|103865952|103861272|103859221|103834290|103837896|103838802|103868133|103865090|103862102|103249149|103868301|103837896|103249141|103865968|103869197|103844028|103868133|103859007|103249155|103869196|103875079|103845742|103869195|103847964|103862471|103851283|103870475|103835436|103857322|103861272|103830836|103249155|103837896…	http://www.genome.jp/kegg-bin/show_pathway?brp00360/brp:103851376%09red/brp:103249155%09red/brp:103870475%09red/brp:103844028%09red/brp:103834290%09red/brp:103875079%09red/brp:103862102%09red/brp:103862471%09red/brp:103862317%09red/brp:103865968%09red/brp:103837896%09red/brp:103851283%09red/brp:103865090%09red/brp:103830836%09red/brp:103857322%09red/brp:103868556%09red/brp:103859007%09red/brp:103…
