# Supplementary material for: Transcriptomic and Metabolomic Analyses Reveal That Fullerol Improves Drought Tolerance in Brassica napus L
Source: Int J Mol Sci. 2022 Dec 4;23(23):15304. doi: 10.3390/ijms232315304 (PMC9740425; doi:10.3390/ijms232315304)
Supplement: Supplementary file 1 [file ijms-23-15304-s001.zip › Supplementary Materials File S8.xlsx]

## Sheet: D + F vs. CK
Id	#Term	Cpd	Input number	Background number	P-Value	Corrected P-Value	Genes	KEGG_ID/KO	Entrez_ID	Hyperlink
brp00330	Arginine and proline metabolism	Ornithine	46	124	0.0100144	0.290417	BnaC04g05620D|BnaA05g05760D|BnaCnng71090D|BnaA04g22810D|BnaC07g46060D|BnaA07g09800D|BnaC04g30250D|BnaC01g02370D|BnaA05g22420D|BnaC09g47750D|BnaAnng37880D|BnaC07g26120D|BnaCnng71650D|BnaC07g43610D|BnaC07g22950D|BnaC08g47290D|BnaA10g17910D|BnaC09g39680D|BnaC09g42740D|BnaA02g03140D|BnaC05g11260D|BnaC09g41340D|BnaC05g26280D|BnaC01g40390D|Novel00483|BnaA04g08160D|BnaC09g54080D|BnaA08g00900D|BnaC09g477…	brp:103867010|brp:103867010|brp:103827501|brp:103865746|brp:103862462|brp:103835646|brp:103863734|brp:103869258|brp:103869648|brp:103847135|brp:103863798|brp:103875050|brp:103855763|brp:103862102|brp:103864782|brp:103863344|brp:103846320|brp:103845860|brp:103846455|brp:103851053|brp:103847135|brp:103846320|brp:103869258|brp:103828225|brp:103868729|brp:103863734|brp:103845742|brp:103832634|brp:103…	103867010|103867010|103827501|103865746|103862462|103835646|103863734|103869258|103869648|103847135|103863798|103875050|103855763|103862102|103864782|103863344|103846320|103845860|103846455|103851053|103847135|103846320|103869258|103828225|103868729|103863734|103845742|103832634|103847135|103857883|103850656|103851283|103852054|103869258|103827501|103827501|103860949|103874691|103850656|103828225…	http://www.genome.jp/kegg-bin/show_pathway?brp00330/brp:103874691%09red/brp:103851053%09red/brp:103857883%09red/brp:103832634%09red/brp:103868729%09red/brp:103875050%09red/brp:103862102%09red/brp:103867010%09red/brp:103845860%09red/brp:103847135%09red/brp:103834453%09red/brp:103869648%09red/brp:103850656%09red/brp:103864782%09red/brp:103851283%09red/brp:103860949%09red/brp:103863798%09red/brp:103…
brp00250	Alanine, aspartate and glutamate metabolism	Argininosuccinic acid	30	88	0.0682283	0.910171	BnaC06g43710D|BnaC04g30250D|BnaC02g06690D|BnaA05g22420D|BnaA06g11610D|BnaC05g31710D|BnaC07g43610D|BnaC09g42780D|BnaA10g17910D|BnaC09g39680D|BnaA02g03140D|BnaA03g12250D|BnaC09g41340D|BnaC05g13450D|BnaC01g40390D|BnaA04g08160D|BnaC05g31580D|BnaC09g54080D|BnaA02g04300D|BnaAnng22050D|BnaC03g76830D|BnaC07g13140D|BnaC03g53730D|BnaC03g74750D|BnaAnng13720D|BnaA01g33880D|BnaA05g18730D|BnaC03g15020D|BnaC01g…	brp:103831592|brp:103863734|brp:103851053|brp:103869648|brp:103872517|brp:103869333|brp:103862102|brp:103846459|brp:103846320|brp:103845860|brp:103851053|brp:103857079|brp:103846320|brp:103872517|brp:103828225|brp:103863734|brp:103850656|brp:103845742|brp:103851283|brp:103831592|brp:103834062|brp:103829276|brp:103873584|brp:103874691|brp:103850656|brp:103828225|brp:103869333|brp:103857079|brp:103…	103831592|103863734|103851053|103869648|103872517|103869333|103862102|103846459|103846320|103845860|103851053|103857079|103846320|103872517|103828225|103863734|103850656|103845742|103851283|103831592|103834062|103829276|103873584|103874691|103850656|103828225|103869333|103857079|103851253|103874691|	http://www.genome.jp/kegg-bin/show_pathway?brp00250/brp:103857079%09red/brp:103851253%09red/brp:103851283%09red/brp:103874691%09red/brp:103851053%09red/brp:103845860%09red/brp:103869333%09red/brp:103845742%09red/brp:103829276%09red/brp:103869648%09red/brp:103850656%09red/brp:103831592%09red/brp:103872517%09red/brp:103828225%09red/brp:103873584%09red/brp:103834062%09red/brp:103846320%09red/brp:103…
brp01230	Biosynthesis of amino acids	L-Tryptophan|L-Histidine|N2-Acetyl-L-ornithine|Argininosuccinic acid|Ornithine	113	402	0.0874613	0.910171	BnaA05g35800D|BnaA09g09550D|BnaA01g34070D|BnaA01g15640D|BnaA02g03770D|BnaA08g11470D|BnaC06g27300D|BnaA04g01030D|BnaC08g29490D|BnaC08g24180D|BnaC02g06000D|BnaC08g24100D|BnaA08g25210D|BnaC03g65220D|BnaC05g06260D|BnaA08g25220D|BnaC06g16900D|BnaA02g04300D|BnaC04g34370D|BnaC06g19790D|BnaAnng10100D|BnaC03g17780D|BnaA03g04690D|BnaC03g15020D|BnaC03g65310D|BnaA08g10700D|BnaC06g43710D|BnaA04g22810D|BnaC04g…	brp:103874746|brp:103837846|brp:103828203|brp:103866289|brp:103851137|brp:103834462|brp:103831074|brp:103862855|brp:103841750|brp:103841229|brp:103858929|brp:103841225|brp:103836225|brp:103841973|brp:103871606|brp:103836225|brp:103830182|brp:103851283|brp:103863791|brp:103830479|brp:103827896|brp:103857401|brp:103856056|brp:103857079|brp:103834292|brp:103834292|brp:103831592|brp:103865746|brp:103…	103874746|103837846|103828203|103866289|103851137|103834462|103831074|103862855|103841750|103841229|103858929|103841225|103836225|103841973|103871606|103836225|103830182|103851283|103863791|103830479|103827896|103857401|103856056|103857079|103834292|103834292|103831592|103865746|103863734|103835703|103863791|103868123|103865746|103833946|103871606|103841973|103834290|103851035|103827616|103841973…	http://www.genome.jp/kegg-bin/show_pathway?brp01230/brp:103857079%09red/brp:103830479%09red/brp:103843388%09red/brp:103857629%09red/brp:103851053%09red/brp:103851137%09red/brp:103859706%09red/brp:103831074%09red/brp:103829276%09red/brp:103857883%09red/brp:103858112%09red/brp:103845887%09red/brp:103832634%09red/brp:103834292%09red/brp:103834290%09red/brp:103866289%09red/brp:103855638%09red/brp:103…
brp00052	Galactose metabolism	myo-Inositol|D-Mannose|Alpha-D-Glucose|Raffinose|Galactinol|Sucrose	28	85	0.0985944	0.910171	BnaCnng72110D|BnaC09g10170D|BnaCnng63310D|BnaA09g48480D|BnaC09g37530D|BnaA10g15160D|BnaC08g41390D|BnaA09g10080D|BnaC06g07120D|BnaA06g00510D|BnaA06g08310D|BnaC07g20530D|BnaA03g03490D|BnaC08g50010D|BnaA03g17410D|BnaC05g39510D|BnaA05g00720D|BnaA02g04780D|BnaC08g28500D|BnaA01g37220D|BnaC09g10840D|BnaC04g27780D|BnaA06g38100D|BnaA06g17140D|BnaC01g37450D|BnaA09g15290D|BnaA09g36810D|BnaC05g26650D	brp:103832252|brp:103837987|brp:103838671|brp:103843355|brp:103845694|brp:103845694|brp:103843145|brp:103837987|brp:103871058|brp:103871058|brp:103872021|brp:103827616|brp:103855926|brp:103843355|brp:103857735|brp:103870095|brp:103866399|brp:103851337|brp:103841656|brp:103842569|brp:103838379|brp:103872148|brp:103836145|brp:103873204|brp:103842569|brp:103838671|brp:103841656|brp:103868622|	103832252|103837987|103838671|103843355|103845694|103845694|103843145|103837987|103871058|103871058|103872021|103827616|103855926|103843355|103857735|103870095|103866399|103851337|103841656|103842569|103838379|103872148|103836145|103873204|103842569|103838671|103841656|103868622|	http://www.genome.jp/kegg-bin/show_pathway?brp00052/brp:103866399%09red/brp:103841656%09red/brp:103836145%09red/brp:103873204%09red/brp:103827616%09red/brp:103838671%09red/brp:103851337%09red/brp:103845694%09red/brp:103870095%09red/brp:103843355%09red/brp:103871058%09red/brp:103843145%09red/brp:103837987%09red/brp:103832252%09red/brp:103872148%09red/brp:103855926%09red/brp:103868622%09red/brp:103…
brp01210	2-Oxocarboxylic acid metabolism	L-Tryptophan|cis-Aconitate|N2-Acetyl-L-ornithine	34	110	0.126873	0.910171	BnaCnng71090D|BnaA02g04300D|BnaAnng15280D|BnaC06g43710D|BnaA07g35490D|BnaA06g11610D|BnaC06g27300D|BnaA08g26010D|BnaC08g29490D|BnaC02g06500D|BnaC07g43610D|BnaCnng05130D|BnaC05g13450D|BnaA03g38100D|BnaA07g03150D|BnaC07g34860D|BnaC06g16900D|BnaC09g54080D|BnaA08g14220D|BnaAnng22050D|BnaC03g19380D|BnaA03g56420D|BnaC07g13140D|BnaAnng22230D|BnaA10g26650D|BnaC01g03290D|BnaC03g17780D|BnaA03g04690D|BnaC08g…	brp:103827501|brp:103851283|brp:103858130|brp:103831592|brp:103832473|brp:103872517|brp:103831074|brp:103868123|brp:103841750|brp:103851035|brp:103862102|brp:103871365|brp:103872517|brp:103860340|brp:103845992|brp:103860949|brp:103830182|brp:103845742|brp:103834825|brp:103831592|brp:103827501|brp:103827501|brp:103829276|brp:103834825|brp:103847393|brp:103829929|brp:103857401|brp:103856056|brp:103…	103827501|103851283|103858130|103831592|103832473|103872517|103831074|103868123|103841750|103851035|103862102|103871365|103872517|103860340|103845992|103860949|103830182|103845742|103834825|103831592|103827501|103827501|103829276|103834825|103847393|103829929|103857401|103856056|103868123|103830182|103841734|103834292|103851035|103834292|	http://www.genome.jp/kegg-bin/show_pathway?brp01210/brp:103851035%09red/brp:103858130%09red/brp:103831074%09red/brp:103829276%09red/brp:103834292%09red/brp:103862102%09red/brp:103841734%09red/brp:103841750%09red/brp:103851283%09red/brp:103860949%09red/brp:103857401%09red/brp:103845992%09red/brp:103868123%09red/brp:103834825%09red/brp:103832473%09red/brp:103856056%09red/brp:103845742%09red/brp:103…
brp04070	Phosphatidylinositol signaling system	myo-Inositol	32	103	0.130154	0.910171	BnaA06g18670D|BnaA09g43530D|BnaC08g32950D|BnaA09g10340D|BnaC04g24860D|BnaUnng00010D|BnaA03g02290D|BnaC05g08390D|BnaA09g03360D|BnaA04g15550D|BnaC02g42860D|BnaC09g33980D|BnaA09g14140D|Novel03207|BnaA06g40830D|BnaA03g19320D|BnaA06g19660D|BnaA04g02760D|BnaA09g13270D|BnaA06g23130D|BnaC03g50260D|BnaCnng20380D|BnaC09g02710D|BnaC03g50270D|BnaAnng36640D|BnaA07g01550D|BnaC07g03080D|BnaA06g23140D|BnaA02g340…	brp:103837510|brp:103842575|brp:103842149|brp:103838018|brp:103830067|brp:103831104|brp:103855751|brp:103871866|brp:103837288|brp:103864746|brp:103855221|brp:103845299|brp:103838506|brp:103868655|brp:103828094|brp:103830067|brp:103864746|brp:103830067|brp:103838396|brp:103873817|brp:103873819|brp:103830067|brp:103837288|brp:103873817|brp:103845299|brp:103828372|brp:103828372|brp:103873819|brp:103…	103837510|103842575|103842149|103838018|103830067|103831104|103855751|103871866|103837288|103864746|103855221|103845299|103838506|103868655|103828094|103830067|103864746|103830067|103838396|103873817|103873819|103830067|103837288|103873817|103845299|103828372|103828372|103873819|103855221|103831104|103842143|103830067|	http://www.genome.jp/kegg-bin/show_pathway?brp04070/brp:103873819%09red/brp:103842149%09red/brp:103838018%09red/brp:103842143%09red/brp:103845299%09red/brp:103868655%09red/brp:103855751%09red/brp:103873817%09red/brp:103831104%09red/brp:103837510%09red/brp:103864746%09red/brp:103828372%09red/brp:103828094%09red/brp:103838506%09red/brp:103855221%09red/brp:103830067%09red/brp:103838396%09red/brp:103…
brp00520	Amino sugar and nucleotide sugar metabolism	UDP-N-acetylglucosamine|D-Mannose|Alpha-D-Glucose|Fucose	58	201	0.134663	0.910171	BnaAnng39260D|BnaC07g42640D|BnaA06g40730D|BnaC03g25270D|BnaC09g10170D|BnaA03g46830D|BnaC04g42400D|BnaC09g51720D|BnaA08g09330D|BnaC07g39050D|BnaA03g37710D|BnaC04g09720D|BnaA05g09030D|BnaCnng22570D|BnaC09g31020D|BnaAnng10090D|BnaC04g34080D|BnaC01g41980D|BnaA06g11470D|BnaA07g25350D|BnaA05g24780D|BnaC07g32110D|BnaA09g10080D|BnaA03g56770D|BnaC08g29540D|BnaA10g08520D|BnaA02g34280D|BnaCnng33860D|BnaA04g…	brp:103869436|brp:103861964|brp:103828058|brp:103858172|brp:103837987|brp:103861499|brp:103867879|brp:103838693|brp:103834131|brp:103861499|brp:103860270|brp:103867366|brp:103867413|brp:103867413|brp:103844924|brp:103827897|brp:103864220|brp:103870907|brp:103872486|brp:103831061|brp:103869992|brp:103860697|brp:103837987|brp:103858172|brp:103841754|brp:103844924|brp:103855248|brp:103869436|brp:103…	103869436|103861964|103828058|103858172|103837987|103861499|103867879|103838693|103834131|103861499|103860270|103867366|103867413|103867413|103844924|103827897|103864220|103870907|103872486|103831061|103869992|103860697|103837987|103858172|103841754|103844924|103855248|103869436|103864808|103870907|103832335|103847339|103832079|103861964|103857749|103836145|103838693|103860010|103859448|103828058…	http://www.genome.jp/kegg-bin/show_pathway?brp00520/brp:103869992%09red/brp:103857749%09red/brp:103828545%09red/brp:103860010%09red/brp:103837987%09red/brp:103864220%09red/brp:103873882%09red/brp:103858172%09red/brp:103868622%09red/brp:103828058%09red/brp:103838693%09red/brp:103847339%09red/brp:103860270%09red/brp:103867366%09red/brp:103834131%09red/brp:103837535%09red/brp:103872486%09red/brp:103…
brp00561	Glycerolipid metabolism	Glyceric acid	28	90	0.147465	0.910171	BnaC07g46060D|BnaA09g43530D|BnaA09g10340D|BnaC03g00360D|BnaC01g02370D|BnaCnng10420D|BnaC05g04490D|BnaA09g08200D|BnaA05g27410D|Novel00483|BnaA03g02290D|BnaC09g08430D|BnaA03g17410D|BnaC05g26280D|BnaA10g26130D|BnaA07g35620D|BnaA08g00900D|BnaA07g19880D|BnaA01g01360D|BnaCnng74890D|Novel03031|BnaA07g01550D|BnaC07g03080D|Novel00965|BnaC06g40550D|BnaA03g00460D|BnaC01g23350D|BnaC05g41530D	brp:103862462|brp:103842575|brp:103838018|brp:103855432|brp:103869258|brp:103847336|brp:103844032|brp:103837651|brp:103870321|brp:103868729|brp:103855751|brp:103837651|brp:103857735|brp:103869258|brp:103847336|brp:103832485|brp:103832634|brp:103830437|brp:103869258|brp:103836923|brp:103836923|brp:103828372|brp:103828372|brp:103836923|brp:103832485|brp:103855432|brp:103872340|brp:103870321|	103862462|103842575|103838018|103855432|103869258|103847336|103844032|103837651|103870321|103868729|103855751|103837651|103857735|103869258|103847336|103832485|103832634|103830437|103869258|103836923|103836923|103828372|103828372|103836923|103832485|103855432|103872340|103870321|	http://www.genome.jp/kegg-bin/show_pathway?brp00561/brp:103832634%09red/brp:103838018%09red/brp:103862462%09red/brp:103837651%09red/brp:103847336%09red/brp:103844032%09red/brp:103855751%09red/brp:103855432%09red/brp:103868729%09red/brp:103828372%09red/brp:103832485%09red/brp:103870321%09red/brp:103872340%09red/brp:103830437%09red/brp:103869258%09red/brp:103857735%09red/brp:103836923%09red/brp:103…
brp00500	Starch and sucrose metabolism	D-Maltose|Sucrose	90	327	0.152413	0.910171	Novel03006|BnaC01g34490D|BnaA01g31480D|BnaC04g03740D|BnaA08g11860D|BnaC08g41390D|BnaC01g29940D|BnaC06g07120D|BnaCnng74430D|BnaA05g35090D|BnaUnng03130D|BnaA06g08310D|BnaA05g12940D|BnaC04g03780D|BnaC07g47330D|BnaA03g03490D|BnaCnng44170D|BnaC09g10840D|BnaC03g74010D|BnaCnng00430D|BnaA03g03230D|BnaCnng30450D|BnaA04g12270D|BnaA09g06900D|BnaA09g55340D|BnaAnng39260D|BnaC09g50410D|BnaC07g39050D|BnaC03g252…	brp:103846836|brp:103838824|brp:103847348|brp:103866799|brp:103834493|brp:103843145|brp:103831159|brp:103871058|brp:103868315|brp:103867598|brp:103866799|brp:103872021|brp:103868315|brp:103866804|brp:103828058|brp:103855926|brp:103832079|brp:103838379|brp:103860010|brp:103828545|brp:103855902|brp:103873882|brp:103864283|brp:103837535|brp:103841754|brp:103869436|brp:103855592|brp:103861499|brp:103…	103846836|103838824|103847348|103866799|103834493|103843145|103831159|103871058|103868315|103867598|103866799|103872021|103868315|103866804|103828058|103855926|103832079|103838379|103860010|103828545|103855902|103873882|103864283|103837535|103841754|103869436|103855592|103861499|103858168|103873275|103867598|103846836|103832788|103866804|103870095|103855248|103842569|103844924|103855592|103860010…	http://www.genome.jp/kegg-bin/show_pathway?brp00500/brp:103873275%09red/brp:103831159%09red/brp:103873279%09red/brp:103864283%09red/brp:103860010%09red/brp:103856677%09red/brp:103836763%09red/brp:103837987%09red/brp:103873882%09red/brp:103855926%09red/brp:103838379%09red/brp:103855902%09red/brp:103868622%09red/brp:103828058%09red/brp:103855592%09red/brp:103846836%09red/brp:103860270%09red/brp:103…
brp00380	Tryptophan metabolism	L-Tryptophan|L-Kynurenine	19	58	0.156926	0.910171	BnaA09g26590D|Novel01153|BnaA09g17390D|BnaC05g26280D|BnaC01g03420D|Novel00483|BnaA06g14510D|BnaC03g54410D|BnaC07g29140D|BnaA09g18440D|BnaC01g02370D|BnaC09g20370D|BnaC07g45360D|BnaC07g46060D|BnaC09g18140D|BnaA08g00900D|BnaA09g17400D|BnaA01g01360D|BnaCnng59950D	brp:103854699|brp:103854698|brp:103830012|brp:103869258|brp:103862389|brp:103868729|brp:103872849|brp:103848036|brp:103874420|brp:103839509|brp:103869258|brp:103839509|brp:103862389|brp:103862462|brp:103839144|brp:103832634|brp:103839144|brp:103869258|brp:103854699|	103854699|103854698|103830012|103869258|103862389|103868729|103872849|103848036|103874420|103839509|103869258|103839509|103862389|103862462|103839144|103832634|103839144|103869258|103854699|	http://www.genome.jp/kegg-bin/show_pathway?brp00380/brp:103874420%09red/brp:103830012%09red/brp:103862462%09red/brp:103854698%09red/brp:103839509%09red/brp:103832634%09red/brp:103839144%09red/brp:103872849%09red/brp:103848036%09red/brp:103868729%09red/brp:103854699%09red/brp:103869258%09red/brp:103862389%09red/L-Tryptophan%09green/L-Kynurenine%09green
brp00340	Histidine metabolism	L-Histidine	9	30	0.345115	1	BnaCnng13210D|BnaC05g26280D|BnaC07g46060D|BnaC05g51500D|BnaA08g00900D|BnaAnng06510D|BnaC01g02370D|Novel00483|BnaA01g01360D	brp:103873805|brp:103869258|brp:103862462|brp:103868741|brp:103832634|brp:103868741|brp:103869258|brp:103868729|brp:103869258|	103873805|103869258|103862462|103868741|103832634|103868741|103869258|103868729|103869258|	http://www.genome.jp/kegg-bin/show_pathway?brp00340/brp:103862462%09red/brp:103873805%09red/brp:103832634%09red/brp:103868741%09red/brp:103868729%09red/brp:103869258%09red/L-Histidine%09green
brp01220	Degradation of aromatic compounds	trans-3-Coumaric acid	5	15	0.348236	1	BnaCnng45600D|BnaA09g16810D|BnaC08g05970D|BnaA02g32360D|BnaC08g49310D	brp:103827804|brp:103827942|brp:103835700|brp:103854788|brp:103842505|	103827804|103827942|103835700|103854788|103842505|	http://www.genome.jp/kegg-bin/show_pathway?brp01220/brp:103827942%09red/brp:103827804%09red/brp:103854788%09red/brp:103835700%09red/brp:103842505%09red/C00811%09green/trans-3-Coumaric acid%09green
brp00630	Glyoxylate and dicarboxylate metabolism	Glyceric acid|cis-Aconitate	29	109	0.357904	1	BnaC06g43710D|BnaA09g18440D|BnaC04g30250D|BnaAnng37640D|BnaA07g19710D|BnaAnng22050D|BnaA05g22420D|BnaC09g20370D|BnaC05g52090D|BnaC01g03420D|BnaA10g17910D|BnaC07g35250D|BnaA02g03140D|BnaA06g14510D|BnaC09g41340D|BnaA03g58240D|BnaA03g38100D|BnaA04g08160D|BnaC06g16900D|BnaA08g14220D|BnaC07g45360D|BnaA01g29560D|BnaC07g13140D|BnaAnng22230D|BnaC02g06690D|BnaAnng15280D|BnaC08g29490D|BnaA07g18040D|BnaA03g…	brp:103831592|brp:103839509|brp:103863734|brp:103840158|brp:103830405|brp:103831592|brp:103869648|brp:103839509|brp:103870064|brp:103862389|brp:103846320|brp:103860985|brp:103851053|brp:103872849|brp:103846320|brp:103860985|brp:103860340|brp:103863734|brp:103830182|brp:103834825|brp:103862389|brp:103842270|brp:103829276|brp:103834825|brp:103851053|brp:103858130|brp:103841750|brp:103830182|brp:103…	103831592|103839509|103863734|103840158|103830405|103831592|103869648|103839509|103870064|103862389|103846320|103860985|103851053|103872849|103846320|103860985|103860340|103863734|103830182|103834825|103862389|103842270|103829276|103834825|103851053|103858130|103841750|103830182|103842047|	http://www.genome.jp/kegg-bin/show_pathway?brp00630/brp:103870064%09red/brp:103860340%09red/brp:103851053%09red/brp:103858130%09red/brp:103841750%09red/brp:103830405%09red/brp:103842047%09red/brp:103829276%09red/brp:103869648%09red/brp:103831592%09red/brp:103830182%09red/brp:103839509%09red/brp:103840158%09red/brp:103872849%09red/brp:103842270%09red/brp:103846320%09red/brp:103862389%09red/brp:103…
brp00750	Vitamin B6 metabolism	Pyridoxine	6	19	0.358477	1	BnaA04g21870D|BnaA10g13320D|BnaC03g00280D|BnaC03g62400D|Novel01820|BnaA08g14930D	brp:103865657|brp:103845470|brp:103855422|brp:103834946|brp:103850418|brp:103834946|	103865657|103845470|103855422|103834946|103850418|103834946|	http://www.genome.jp/kegg-bin/show_pathway?brp00750/brp:103834946%09red/brp:103845470%09red/brp:103855422%09red/brp:103865657%09red/brp:103850418%09red/Pyridoxine%09green/C00847%09green
brp00051	Fructose and mannose metabolism	D-Mannose|Alpha-D-Glucose|Fucose	24	91	0.390522	1	BnaA10g11590D|BnaC09g10170D|BnaA01g15640D|BnaC08g01450D|BnaC04g42400D|BnaC01g41980D|BnaA09g10080D|BnaC04g34080D|BnaC08g24100D|BnaC07g20530D|BnaA10g07720D|BnaA03g17410D|BnaC08g15270D|BnaC07g32110D|BnaA05g33470D|BnaA08g21540D|BnaC09g52860D|BnaC08g35820D|BnaC09g32660D|BnaA03g41220D|BnaA08g28830D|BnaC05g26650D|BnaC08g01440D|BnaC08g19600D	brp:103845199|brp:103837987|brp:103866289|brp:103832662|brp:103867879|brp:103870907|brp:103837987|brp:103864220|brp:103841225|brp:103827616|brp:103832788|brp:103857735|brp:103872038|brp:103860697|brp:103870907|brp:103872883|brp:103832788|brp:103842537|brp:103845199|brp:103860697|brp:103836456|brp:103868622|brp:103832662|brp:103872883|	103845199|103837987|103866289|103832662|103867879|103870907|103837987|103864220|103841225|103827616|103832788|103857735|103872038|103860697|103870907|103872883|103832788|103842537|103845199|103860697|103836456|103868622|103832662|103872883|	http://www.genome.jp/kegg-bin/show_pathway?brp00051/brp:103872038%09red/brp:103872883%09red/brp:103870907%09red/brp:103868622%09red/brp:103842537%09red/brp:103827616%09red/brp:103867879%09red/brp:103841225%09red/brp:103837987%09red/brp:103864220%09red/brp:103845199%09red/brp:103836456%09red/brp:103866289%09red/brp:103860697%09red/brp:103857735%09red/brp:103832662%09red/brp:103832788%09red/D-Manno…
brp00400	Phenylalanine, tyrosine and tryptophan biosynthesis	L-Tryptophan	21	82	0.448137	1	BnaC03g65230D|BnaA08g25220D|BnaA09g09550D|BnaC01g00830D|BnaA08g25210D|BnaC02g02230D|BnaCnng34620D|BnaA08g20870D|BnaC09g54080D|BnaA04g08710D|BnaAnng01410D|BnaA06g07360D|BnaA03g01690D|BnaC07g43610D|BnaA09g21600D|BnaA02g04300D|BnaC03g65220D|BnaC04g34370D|BnaA08g10670D|BnaAnng37410D|BnaAnng31450D	brp:103841973|brp:103836225|brp:103837846|brp:103854257|brp:103836225|brp:103850592|brp:103851454|brp:103835703|brp:103845742|brp:103863791|brp:103850592|brp:103871931|brp:103855638|brp:103862102|brp:103833946|brp:103851283|brp:103841973|brp:103863791|brp:103834290|brp:103841973|brp:103834290|	103841973|103836225|103837846|103854257|103836225|103850592|103851454|103835703|103845742|103863791|103850592|103871931|103855638|103862102|103833946|103851283|103841973|103863791|103834290|103841973|103834290|	http://www.genome.jp/kegg-bin/show_pathway?brp00400/brp:103833946%09red/brp:103841973%09red/brp:103837846%09red/brp:103845742%09red/brp:103863791%09red/brp:103851454%09red/brp:103836225%09red/brp:103871931%09red/brp:103851283%09red/brp:103850592%09red/brp:103854257%09red/brp:103834290%09red/brp:103855638%09red/brp:103835703%09red/brp:103862102%09red/L-Tryptophan%09green/C00079%09green/C00082%09gr…
brp00260	Glycine, serine and threonine metabolism	L-Tryptophan|Glyceric acid	28	114	0.506607	1	BnaC06g43710D|BnaA09g09550D|BnaAnng37640D|BnaA07g19710D|BnaC04g48360D|BnaCnng55990D|BnaAnng22050D|BnaC03g77040D|BnaC03g62400D|Novel00972|BnaA08g25210D|BnaA08g14930D|BnaA04g14510D|BnaC01g00550D|BnaA08g25220D|BnaA08g00900D|BnaC05g36150D|BnaC08g17520D|BnaC08g13860D|BnaC04g34370D|BnaA09g35520D|BnaC08g43060D|BnaA04g08710D|BnaC07g13140D|BnaA03g04690D|BnaA09g48800D|BnaA06g05000D|BnaC05g06260D	brp:103831592|brp:103837846|brp:103840158|brp:103830405|brp:103865952|brp:103841508|brp:103831592|brp:103834539|brp:103834946|brp:103841508|brp:103836225|brp:103834946|brp:103864562|brp:103851253|brp:103836225|brp:103832634|brp:103869701|brp:103835943|brp:103836310|brp:103863791|brp:103841513|brp:103843388|brp:103863791|brp:103829276|brp:103856056|brp:103843388|brp:103871606|brp:103871606|	103831592|103837846|103840158|103830405|103865952|103841508|103831592|103834539|103834946|103841508|103836225|103834946|103864562|103851253|103836225|103832634|103869701|103835943|103836310|103863791|103841513|103843388|103863791|103829276|103856056|103843388|103871606|103871606|	http://www.genome.jp/kegg-bin/show_pathway?brp00260/brp:103834539%09red/brp:103851253%09red/brp:103869701%09red/brp:103843388%09red/brp:103865952%09red/brp:103837846%09red/brp:103830405%09red/brp:103871606%09red/brp:103863791%09red/brp:103829276%09red/brp:103836225%09red/brp:103841513%09red/brp:103840158%09red/brp:103836310%09red/brp:103832634%09red/brp:103834946%09red/brp:103856056%09red/brp:103…
brp00020	Citrate cycle (TCA cycle)	cis-Aconitate	22	91	0.540375	1	BnaCnng06880D|BnaC08g46110D|BnaAnng15280D|BnaA09g17400D|BnaC06g27300D|BnaA09g17390D|BnaC08g29490D|BnaC07g27210D|BnaC03g38230D|BnaA03g38100D|BnaA07g03150D|BnaC06g16900D|BnaC05g36150D|BnaA08g14220D|BnaC09g18140D|BnaAnng22230D|BnaA10g26650D|BnaC01g03290D|BnaA07g09080D|BnaA07g18040D|BnaC03g65310D|BnaA08g10700D	brp:103836337|brp:103843771|brp:103858130|brp:103839144|brp:103831074|brp:103830012|brp:103841750|brp:103837286|brp:103859549|brp:103860340|brp:103845992|brp:103830182|brp:103869701|brp:103834825|brp:103839144|brp:103834825|brp:103847393|brp:103829929|brp:103829227|brp:103830182|brp:103834292|brp:103834292|	103836337|103843771|103858130|103839144|103831074|103830012|103841750|103837286|103859549|103860340|103845992|103830182|103869701|103834825|103839144|103834825|103847393|103829929|103829227|103830182|103834292|103834292|	http://www.genome.jp/kegg-bin/show_pathway?brp00020/brp:103869701%09red/brp:103860340%09red/brp:103829929%09red/brp:103830012%09red/brp:103858130%09red/brp:103831074%09red/brp:103841750%09red/brp:103859549%09red/brp:103843771%09red/brp:103829227%09red/brp:103837286%09red/brp:103839144%09red/brp:103830182%09red/brp:103836337%09red/brp:103845992%09red/brp:103847393%09red/brp:103834825%09red/brp:103…
brp00280	Valine, leucine and isoleucine degradation	Methylmalonic acid	16	67	0.563864	1	BnaA08g26010D|BnaC05g26280D|BnaA09g18440D|BnaC09g20370D|BnaA08g00430D|BnaA08g28680D|BnaA08g00900D|BnaC05g36150D|BnaC08g13960D|BnaC01g02370D|Novel00483|BnaC07g46060D|BnaA09g21330D|BnaCnng05130D|BnaA01g01360D|BnaA01g28170D	brp:103868123|brp:103869258|brp:103839509|brp:103839509|brp:103832583|brp:103836475|brp:103832634|brp:103869701|brp:103868123|brp:103869258|brp:103868729|brp:103862462|brp:103828819|brp:103871365|brp:103869258|brp:103840132|	103868123|103869258|103839509|103839509|103832583|103836475|103832634|103869701|103868123|103869258|103868729|103862462|103828819|103871365|103869258|103840132|	http://www.genome.jp/kegg-bin/show_pathway?brp00280/brp:103832634%09red/brp:103871365%09red/brp:103869701%09red/brp:103836475%09red/brp:103828819%09red/brp:103839509%09red/brp:103862462%09red/brp:103840132%09red/brp:103868729%09red/brp:103869258%09red/brp:103832583%09red/brp:103868123%09red/Methylmalonic acid%09green
brp00480	Glutathione metabolism	L-Ascorbic acid	34	144	0.58278	1	BnaA07g09120D|BnaA07g09800D|BnaA03g26130D|BnaA07g09610D|BnaA10g20180D|BnaA05g12560D|BnaC06g27300D|BnaA07g28460D|BnaAnng31150D|BnaA06g20200D|BnaC07g12800D|BnaC03g17120D|BnaA03g14150D|BnaC06g31020D|BnaC05g07890D|BnaA09g03700D|BnaA09g21570D|BnaC04g41510D|BnaC06g31030D|BnaC08g37930D|BnaC01g00540D|BnaC01g02640D|BnaC08g33590D|BnaA07g20610D|BnaA09g11480D|BnaA07g28450D|BnaA04g17910D|BnaC09g03120D|BnaA01g…	brp:103829825|brp:103835646|brp:103858758|brp:103840683|brp:103846601|brp:103868035|brp:103831074|brp:103831538|brp:103842214|brp:103848038|brp:103829825|brp:103857342|brp:103857342|brp:103831537|brp:103871807|brp:103837332|brp:103833854|brp:103865082|brp:103831538|brp:103842805|brp:103851034|brp:103871729|brp:103842214|brp:103832315|brp:103838225|brp:103831537|brp:103865082|brp:103837332|brp:103…	103829825|103835646|103858758|103840683|103846601|103868035|103831074|103831538|103842214|103848038|103829825|103857342|103857342|103831537|103871807|103837332|103833854|103865082|103831538|103842805|103851034|103871729|103842214|103832315|103838225|103831537|103865082|103837332|103851034|103852054|103836988|103872505|103863219|103871807|	http://www.genome.jp/kegg-bin/show_pathway?brp00480/brp:103851034%09red/brp:103868035%09red/brp:103831074%09red/brp:103837332%09red/brp:103872505%09red/brp:103842805%09red/brp:103871729%09red/brp:103871807%09red/brp:103848038%09red/brp:103846601%09red/brp:103852054%09red/brp:103838225%09red/brp:103863219%09red/brp:103857342%09red/brp:103840683%09red/brp:103836988%09red/brp:103858758%09red/brp:103…
brp00562	Inositol phosphate metabolism	myo-Inositol	22	94	0.5943	1	BnaA06g18670D|BnaA04g12720D|BnaC05g08390D|BnaC02g42860D|BnaA02g00400D|BnaC09g33980D|BnaC02g00460D|BnaAnng22250D|BnaA09g14140D|Novel03207|BnaA09g42760D|BnaA06g40830D|BnaC07g01430D|BnaA06g23130D|BnaC03g50260D|BnaC08g32950D|BnaC03g50270D|BnaC05g49660D|BnaAnng36640D|BnaA06g23140D|BnaA02g34000D|BnaA01g37040D	brp:103837510|brp:103864334|brp:103871866|brp:103855221|brp:103850336|brp:103845299|brp:103850336|brp:103872250|brp:103838506|brp:103868655|brp:103837906|brp:103828094|brp:103828278|brp:103873817|brp:103873819|brp:103842149|brp:103873817|brp:103872250|brp:103845299|brp:103873819|brp:103855221|brp:103842143|	103837510|103864334|103871866|103855221|103850336|103845299|103850336|103872250|103838506|103868655|103837906|103828094|103828278|103873817|103873819|103842149|103873817|103872250|103845299|103873819|103855221|103842143|	http://www.genome.jp/kegg-bin/show_pathway?brp00562/brp:103828278%09red/brp:103873819%09red/brp:103842149%09red/brp:103872250%09red/brp:103837510%09red/brp:103837906%09red/brp:103842143%09red/brp:103845299%09red/brp:103873817%09red/brp:103864334%09red/brp:103828094%09red/brp:103838506%09red/brp:103855221%09red/brp:103868655%09red/brp:103850336%09red/brp:103871866%09red/myo-Inositol%09green
brp00660	C5-Branched dibasic acid metabolism	cis-Aconitate	4	17	0.607476	1	BnaA07g35490D|BnaA02g03040D|BnaC03g17780D|BnaC02g06500D	brp:103832473|brp:103851035|brp:103857401|brp:103851035|	103832473|103851035|103857401|103851035|	http://www.genome.jp/kegg-bin/show_pathway?brp00660/brp:103857401%09red/brp:103832473%09red/brp:103851035%09red/cis-Aconitate%09green
brp00053	Ascorbate and aldarate metabolism	L-Ascorbic acid|myo-Inositol	12	53	0.632461	1	BnaC07g01430D|BnaC05g26280D|BnaC01g02640D|BnaC07g46060D|BnaA08g00900D|BnaAnng22250D|BnaC01g02370D|BnaC03g01350D|Novel00483|BnaA04g09140D|BnaC05g49660D|BnaA01g01360D	brp:103828278|brp:103869258|brp:103871729|brp:103862462|brp:103832634|brp:103872250|brp:103869258|brp:103855533|brp:103868729|brp:103863829|brp:103872250|brp:103869258|	103828278|103869258|103871729|103862462|103832634|103872250|103869258|103855533|103868729|103863829|103872250|103869258|	http://www.genome.jp/kegg-bin/show_pathway?brp00053/brp:103828278%09red/brp:103855533%09red/brp:103863829%09red/brp:103862462%09red/brp:103832634%09red/brp:103871729%09red/brp:103868729%09red/brp:103869258%09red/brp:103872250%09red/L-Ascorbic acid%09green/myo-Inositol%09green/C00259%09green/C01620%09green
brp00730	Thiamine metabolism	Thiamine	3	14	0.671906	1	BnaC05g01510D|BnaA10g08550D|BnaA10g01480D	brp:103844552|brp:103844930|brp:103844552|	103844552|103844930|103844552|	http://www.genome.jp/kegg-bin/show_pathway?brp00730/brp:103844552%09red/brp:103844930%09red/C00082%09green/Thiamine%09green
brp00565	Ether lipid metabolism	Glycerophosphocholine	8	39	0.721599	1	BnaA09g21320D|BnaA02g32010D|BnaA03g36540D|BnaCnng10420D|BnaC03g73050D|BnaA10g26130D|BnaA03g24870D|BnaC09g23720D	brp:103828818|brp:103854757|brp:103859939|brp:103847336|brp:103859939|brp:103847336|brp:103859939|brp:103828818|	103828818|103854757|103859939|103847336|103859939|103847336|103859939|103828818|	http://www.genome.jp/kegg-bin/show_pathway?brp00565/brp:103828818%09red/brp:103859939%09red/brp:103847336%09red/brp:103854757%09red/Glycerophosphocholine%09green
brp00760	Nicotinate and nicotinamide metabolism	6-Hydroxynicotinic acid	5	25	0.722453	1	BnaC04g08990D|BnaA09g42000D|BnaC09g42780D|BnaA09g39620D|BnaC03g20050D	brp:103867296|brp:103842415|brp:103846459|brp:103842031|brp:103857616|	103867296|103842415|103846459|103842031|103857616|	http://www.genome.jp/kegg-bin/show_pathway?brp00760/brp:103842415%09red/brp:103857616%09red/brp:103842031%09red/brp:103846459%09red/brp:103867296%09red/C00153%09green/6-Hydroxynicotinic acid%09green
brp00030	Pentose phosphate pathway	Glyceric acid	17	80	0.726392	1	BnaC02g33880D|BnaAnng10100D|BnaC07g30010D|BnaA09g01980D|BnaA02g27010D|BnaA01g15640D|BnaA03g46830D|BnaA09g11480D|BnaC07g18020D|BnaC08g24100D|BnaA10g20180D|BnaC07g20530D|BnaA09g46150D|BnaCnng43240D|BnaC08g35820D|BnaC07g39050D|BnaA03g40170D	brp:103832793|brp:103827896|brp:103874312|brp:103836988|brp:103832793|brp:103866289|brp:103861499|brp:103838225|brp:103827896|brp:103841225|brp:103846601|brp:103827616|brp:103843039|brp:103860590|brp:103842537|brp:103861499|brp:103860590|	103832793|103827896|103874312|103836988|103832793|103866289|103861499|103838225|103827896|103841225|103846601|103827616|103843039|103860590|103842537|103861499|103860590|	http://www.genome.jp/kegg-bin/show_pathway?brp00030/brp:103843039%09red/brp:103836988%09red/brp:103838225%09red/brp:103874312%09red/brp:103861499%09red/brp:103842537%09red/brp:103827616%09red/brp:103832793%09red/brp:103860590%09red/brp:103841225%09red/brp:103866289%09red/brp:103827896%09red/brp:103846601%09red/Glyceric acid%09green
brp00010	Glycolysis / Gluconeogenesis	Alpha-D-Glucose	38	174	0.744249	1	BnaA05g35800D|BnaC08g35820D|BnaC07g46060D|BnaC08g46110D|BnaA01g15640D|BnaA03g46830D|BnaC08g49310D|BnaA07g21050D|BnaC01g02370D|BnaA02g32360D|BnaC06g21150D|BnaC07g39050D|BnaC06g37860D|BnaA01g15080D|BnaA09g10080D|BnaA07g09080D|BnaC08g24180D|BnaC07g38460D|BnaC08g24100D|BnaC07g20530D|BnaC03g38230D|Novel00483|BnaCnng45600D|BnaC08g05970D|BnaC09g10170D|BnaA03g46210D|BnaC05g26280D|BnaA08g00900D|BnaC05g361…	brp:103874746|brp:103842537|brp:103862462|brp:103843771|brp:103866289|brp:103861499|brp:103842505|brp:103830574|brp:103869258|brp:103854788|brp:103830574|brp:103861499|brp:103832166|brp:103863671|brp:103837987|brp:103829227|brp:103841229|brp:103861434|brp:103841225|brp:103827616|brp:103859549|brp:103868729|brp:103827804|brp:103835700|brp:103837987|brp:103861434|brp:103869258|brp:103832634|brp:103…	103874746|103842537|103862462|103843771|103866289|103861499|103842505|103830574|103869258|103854788|103830574|103861499|103832166|103863671|103837987|103829227|103841229|103861434|103841225|103827616|103859549|103868729|103827804|103835700|103837987|103861434|103869258|103832634|103869701|103850276|103836310|103873204|103830479|103869258|103857629|103841229|103827942|103868622|	http://www.genome.jp/kegg-bin/show_pathway?brp00010/brp:103830479%09red/brp:103857629%09red/brp:103830574%09red/brp:103827804%09red/brp:103843771%09red/brp:103837987%09red/brp:103832634%09red/brp:103868729%09red/brp:103868622%09red/brp:103866289%09red/brp:103832166%09red/brp:103869701%09red/brp:103827616%09red/brp:103841225%09red/brp:103841229%09red/brp:103835700%09red/brp:103829227%09red/brp:103…
brp01110	Biosynthesis of secondary metabolites	L-Ascorbic acid|L-Tryptophan|L-Histidine|Glyceric acid|Alpha-D-Glucose|cis-Aconitate|N2-Acetyl-L-ornithine|Argininosuccinic acid|Coproporphyrin III|Matairesinol	351	1511	0.776893	1	BnaA08g00390D|BnaC05g05190D|BnaA09g09550D|BnaC07g46060D|BnaA02g03770D|BnaA09g21330D|BnaA04g01030D|BnaC08g29490D|BnaA09g04980D|BnaC08g24100D|BnaC04g03780D|BnaA01g00150D|BnaC06g16900D|BnaA03g06000D|BnaC09g51720D|BnaA09g01980D|BnaC05g29760D|BnaC03g76830D|BnaCnng00430D|BnaA03g04690D|BnaC06g43710D|BnaCnng06880D|BnaA05g25680D|BnaA09g18440D|BnaC08g46110D|BnaC09g50410D|BnaC03g65230D|BnaC03g56350D|BnaC07g…	brp:103832567|brp:103843945|brp:103837846|brp:103862462|brp:103851137|brp:103828819|brp:103862855|brp:103841750|brp:103865842|brp:103841225|brp:103866804|brp:103856448|brp:103830182|brp:103856193|brp:103838693|brp:103836988|brp:103869013|brp:103834062|brp:103828545|brp:103856056|brp:103831592|brp:103836337|brp:103870101|brp:103839509|brp:103843771|brp:103855592|brp:103841973|brp:103873275|brp:103…	103832567|103843945|103837846|103862462|103851137|103828819|103862855|103841750|103865842|103841225|103866804|103856448|103830182|103856193|103838693|103836988|103869013|103834062|103828545|103856056|103831592|103836337|103870101|103839509|103843771|103855592|103841973|103873275|103874805|103841973|103860985|103832567|103872829|103852877|103856028|103858929|103863245|103872905|103838693|103856274…	http://www.genome.jp/kegg-bin/show_pathway?brp01110/brp:103828296%09red/brp:103838436%09red/brp:103869992%09red/brp:103857079%09red/brp:103858130%09red/brp:103868741%09red/brp:103842047%09red/brp:103831592%09red/brp:103843771%09red/brp:103845790%09red/brp:103832634%09red/brp:103860590%09red/brp:103839150%09red/brp:103858974%09red/brp:103868622%09red/brp:103875050%09red/brp:103828058%09red/brp:103…
brp00564	Glycerophospholipid metabolism	Phosphorylcholine|Glycerophosphocholine	29	138	0.784499	1	BnaC06g32670D|BnaA09g43530D|BnaA09g10340D|BnaC09g23720D|BnaC05g04490D|BnaC09g25860D|BnaA03g36540D|BnaA09g54840D|BnaCnng10420D|BnaC04g45860D|BnaC03g73050D|BnaC03g34280D|BnaA03g02290D|BnaC05g35500D|BnaA01g28620D|BnaA10g26130D|BnaA09g13270D|BnaC06g23520D|BnaA09g22870D|BnaA03g24870D|BnaCnng74890D|BnaA05g22260D|Novel03031|BnaA09g21320D|BnaA07g01550D|BnaC07g03080D|BnaA06g03670D|Novel00965|BnaA02g32010D	brp:103831678|brp:103842575|brp:103838018|brp:103828818|brp:103844032|brp:103838849|brp:103859939|brp:103841418|brp:103847336|brp:103865679|brp:103859939|brp:103859095|brp:103855751|brp:103869623|brp:103840583|brp:103847336|brp:103838396|brp:103830744|brp:103838849|brp:103859939|brp:103836923|brp:103869623|brp:103836923|brp:103828818|brp:103828372|brp:103828372|brp:103871458|brp:103836923|brp:103…	103831678|103842575|103838018|103828818|103844032|103838849|103859939|103841418|103847336|103865679|103859939|103859095|103855751|103869623|103840583|103847336|103838396|103830744|103838849|103859939|103836923|103869623|103836923|103828818|103828372|103828372|103871458|103836923|103854757|	http://www.genome.jp/kegg-bin/show_pathway?brp00564/brp:103830744%09red/brp:103838849%09red/brp:103831678%09red/brp:103838018%09red/brp:103865679%09red/brp:103840583%09red/brp:103828818%09red/brp:103859939%09red/brp:103847336%09red/brp:103855751%09red/brp:103869623%09red/brp:103828372%09red/brp:103844032%09red/brp:103854757%09red/brp:103838396%09red/brp:103871458%09red/brp:103836923%09red/brp:103…
brp00410	beta-Alanine metabolism	L-Histidine	12	61	0.787345	1	BnaC05g26280D|BnaC05g35700D|BnaC07g46060D|BnaA08g28680D|BnaA08g00900D|BnaA07g09800D|BnaC04g48360D|Novel00483|BnaA05g22440D|BnaA02g10450D|BnaA01g01360D|BnaC01g02370D	brp:103869258|brp:103869649|brp:103862462|brp:103836475|brp:103832634|brp:103835646|brp:103865952|brp:103868729|brp:103869649|brp:103852054|brp:103869258|brp:103869258|	103869258|103869649|103862462|103836475|103832634|103835646|103865952|103868729|103869649|103852054|103869258|103869258|	http://www.genome.jp/kegg-bin/show_pathway?brp00410/brp:103852054%09red/brp:103836475%09red/brp:103862462%09red/brp:103869649%09red/brp:103865952%09red/brp:103832634%09red/brp:103835646%09red/brp:103868729%09red/brp:103869258%09red/L-Histidine%09green
brp00360	Phenylalanine metabolism	trans-3-Coumaric acid	38	182	0.820879	1	BnaC01g25860D|BnaA02g11200D|BnaC01g31810D|BnaC04g48360D|BnaA09g21600D|BnaA08g10670D|BnaA09g42650D|BnaA09g53760D|BnaC03g65230D|BnaAnng31450D|BnaA05g28470D|BnaC07g43610D|BnaA07g29460D|BnaC05g30990D|BnaC08g24360D|BnaA04g12860D|BnaC03g65220D|BnaC03g77610D|BnaA09g33560D|BnaC03g20530D|BnaC02g17730D|BnaA05g19780D|BnaAnng37410D|BnaC09g54080D|BnaA03g54060D|BnaA09g08390D|BnaA02g04300D|BnaA03g36130D|BnaC05g…	brp:103875079|brp:103852125|brp:103835007|brp:103865952|brp:103833946|brp:103834290|brp:103837896|brp:103838802|brp:103841973|brp:103834290|brp:103870475|brp:103862102|brp:103249149|brp:103869197|brp:103841251|brp:103864346|brp:103841973|brp:103865968|brp:103841251|brp:103249155|brp:103852437|brp:103869196|brp:103841973|brp:103845742|brp:103859221|brp:103847964|brp:103851283|brp:103859897|brp:103…	103875079|103852125|103835007|103865952|103833946|103834290|103837896|103838802|103841973|103834290|103870475|103862102|103249149|103869197|103841251|103864346|103841973|103865968|103841251|103249155|103852437|103869196|103841973|103845742|103859221|103847964|103851283|103859897|103870475|103835436|103830836|103249155|103837896|103868556|103859897|103865574|103869716|103873086|	http://www.genome.jp/kegg-bin/show_pathway?brp00360/brp:103865574%09red/brp:103864346%09red/brp:103249155%09red/brp:103870475%09red/brp:103834290%09red/brp:103875079%09red/brp:103862102%09red/brp:103833946%09red/brp:103835436%09red/brp:103865968%09red/brp:103837896%09red/brp:103851283%09red/brp:103852437%09red/brp:103830836%09red/brp:103868556%09red/brp:103841973%09red/brp:103249149%09red/brp:103…
brp01200	Carbon metabolism	Glyceric acid|Alpha-D-Glucose	80	373	0.854767	1	BnaA01g34070D|BnaC02g33880D|BnaA05g35800D|BnaC08g35820D|BnaA06g25690D|BnaA07g00860D|BnaA09g18440D|BnaC08g46110D|BnaC08g17520D|BnaA03g46830D|BnaA10g20180D|BnaC06g43710D|BnaC03g38230D|BnaAnng22050D|BnaC01g40620D|BnaA02g04300D|BnaA09g17400D|BnaA09g33340D|BnaA06g11610D|BnaC06g27300D|BnaAnng10100D|BnaA09g17390D|BnaC03g77040D|BnaC03g13300D|BnaC07g20530D|BnaC08g29490D|BnaA09g01980D|BnaC08g24180D|BnaC07g…	brp:103828203|brp:103832793|brp:103874746|brp:103842537|brp:103874110|brp:103828269|brp:103839509|brp:103843771|brp:103835943|brp:103861499|brp:103846601|brp:103831592|brp:103859549|brp:103831592|brp:103828203|brp:103851283|brp:103839144|brp:103841229|brp:103872517|brp:103831074|brp:103827896|brp:103830012|brp:103834539|brp:103856800|brp:103827616|brp:103841750|brp:103836988|brp:103841229|brp:103…	103828203|103832793|103874746|103842537|103874110|103828269|103839509|103843771|103835943|103861499|103846601|103831592|103859549|103831592|103828203|103851283|103839144|103841229|103872517|103831074|103827896|103830012|103834539|103856800|103827616|103841750|103836988|103841229|103827896|103841225|103830238|103843039|103830238|103834946|103827804|103835700|103870831|103837987|103858130|103860785…	http://www.genome.jp/kegg-bin/show_pathway?brp01200/brp:103830479%09red/brp:103871345%09red/brp:103857629%09red/brp:103858130%09red/brp:103831074%09red/brp:103829276%09red/brp:103843771%09red/brp:103839509%09red/brp:103834292%09red/brp:103827942%09red/brp:103868622%09red/brp:103866289%09red/brp:103846601%09red/brp:103869701%09red/brp:103838225%09red/brp:103827616%09red/brp:103841750%09red/brp:103…
brp00908	Zeatin biosynthesis	Adenine	4	26	0.863407	1	BnaA07g06300D|BnaC07g07870D|BnaA10g16020D|BnaA09g40400D	brp:103828720|brp:103828720|brp:103845790|brp:103842132|	103828720|103828720|103845790|103842132|	http://www.genome.jp/kegg-bin/show_pathway?brp00908/brp:103842132%09red/brp:103845790%09red/brp:103828720%09red/Adenine%09green
brp00040	Pentose and glucuronate interconversions	D-Lyxose	31	161	0.899798	1	BnaC07g46060D|BnaA10g11590D|BnaC08g01450D|BnaA02g13340D|BnaA08g11860D|BnaA09g33470D|BnaC01g02370D|Novel00369|BnaC03g74840D|BnaC03g25220D|BnaA07g06080D|BnaA03g40170D|BnaA08g14630D|BnaCnng60750D|Novel00483|BnaA04g09140D|BnaA06g22590D|BnaC06g26450D|BnaA03g17410D|BnaC05g26280D|BnaA03g57460D|BnaA05g14130D|BnaA01g31480D|BnaA01g01360D|BnaAnng22760D|BnaC02g17500D|BnaC09g32660D|BnaCnng43240D|BnaC08g01440D…	brp:103862462|brp:103845199|brp:103832662|brp:103852424|brp:103834493|brp:103841243|brp:103869258|brp:103859565|brp:103873738|brp:103858168|brp:103828688|brp:103860590|brp:103834896|brp:103836758|brp:103868729|brp:103863829|brp:103873738|brp:103831011|brp:103857735|brp:103869258|brp:103859565|brp:103848519|brp:103847348|brp:103869258|brp:103828688|brp:103852424|brp:103845199|brp:103860590|brp:103…	103862462|103845199|103832662|103852424|103834493|103841243|103869258|103859565|103873738|103858168|103828688|103860590|103834896|103836758|103868729|103863829|103873738|103831011|103857735|103869258|103859565|103848519|103847348|103869258|103828688|103852424|103845199|103860590|103832662|103834493|103836758|	http://www.genome.jp/kegg-bin/show_pathway?brp00040/brp:103863829%09red/brp:103834493%09red/brp:103862462%09red/brp:103873738%09red/brp:103868729%09red/brp:103836758%09red/brp:103845199%09red/brp:103852424%09red/brp:103841243%09red/brp:103848519%09red/brp:103858168%09red/brp:103860590%09red/brp:103869258%09red/brp:103859565%09red/brp:103828688%09red/brp:103857735%09red/brp:103847348%09red/brp:103…
brp00240	Pyrimidine metabolism	Methylmalonic acid|5-Hydroxymethylcytidine	34	175	0.900227	1	BnaA08g00390D|BnaA02g26730D|BnaC01g12060D|BnaC03g20050D|BnaC03g70690D|BnaC07g28830D|BnaC04g08990D|BnaCnng22540D|BnaC05g31710D|BnaC05g35700D|BnaA09g22160D|BnaC03g33500D|BnaA03g44510D|BnaA03g52900D|BnaC03g50300D|BnaA03g34870D|BnaCnng73880D|BnaC01g13040D|BnaA06g32350D|BnaC01g18640D|BnaC09g42910D|BnaA03g45640D|BnaA04g10680D|BnaC02g34940D|BnaA09g17360D|BnaC04g32990D|BnaC04g54470D|BnaCnng15800D|BnaC07g…	brp:103832567|brp:103853956|brp:103858122|brp:103857616|brp:103832567|brp:103874463|brp:103867296|brp:103867409|brp:103869333|brp:103869649|brp:103833912|brp:103859008|brp:103861195|brp:103862355|brp:103873814|brp:103859763|brp:103839150|brp:103859322|brp:103875242|brp:103866273|brp:103846477|brp:103861347|brp:103864037|brp:103853956|brp:103839150|brp:103864037|brp:103868028|brp:103873747|brp:103…	103832567|103853956|103858122|103857616|103832567|103874463|103867296|103867409|103869333|103869649|103833912|103859008|103861195|103862355|103873814|103859763|103839150|103859322|103875242|103866273|103846477|103861347|103864037|103853956|103839150|103864037|103868028|103873747|103861347|103867409|103869649|103854261|103860530|103869333|	http://www.genome.jp/kegg-bin/show_pathway?brp00240/brp:103853956%09red/brp:103873747%09red/brp:103839150%09red/brp:103869649%09red/brp:103859763%09red/brp:103862355%09red/brp:103869333%09red/brp:103860530%09red/brp:103867409%09red/brp:103874463%09red/brp:103861347%09red/brp:103857616%09red/brp:103868028%09red/brp:103866273%09red/brp:103864037%09red/brp:103858122%09red/brp:103859322%09red/brp:103…
brp02010	ABC transporters	L-Histidine|myo-Inositol|D-Mannose|D-Maltose|Thiamine|Raffinose|Maltotriose	5	34	0.90107	1	BnaA09g27580D|BnaA07g19210D|BnaCnng45670D|BnaA04g03700D|BnaC06g18370D	brp:103839000|brp:103845914|brp:103875124|brp:103863175|brp:103845914|	103839000|103845914|103875124|103863175|103845914|	http://www.genome.jp/kegg-bin/show_pathway?brp02010/brp:103875124%09red/brp:103863175%09red/brp:103845914%09red/brp:103839000%09red/C00062%09green/C00064%09green/C00079%09green/L-Histidine%09green/myo-Inositol%09green/D-Mannose%09green/D-Maltose%09green/C00259%09green/Thiamine%09green/Raffinose%09green/Maltotriose%09green
brp04122	Sulfur relay system	Thiamine	2	18	0.923654	1	BnaC06g36870D|BnaA07g32410D	brp:103832066|brp:103832066|	103832066|103832066|	http://www.genome.jp/kegg-bin/show_pathway?brp04122/brp:103832066%09red/Thiamine%09green
brp00640	Propanoate metabolism	Methylmalonic acid|Hydroxyacetone	4	35	0.961091	1	BnaA09g18440D|BnaC09g20370D|BnaA03g06000D|BnaA08g28680D	brp:103839509|brp:103839509|brp:103856193|brp:103836475|	103839509|103839509|103856193|103836475|	http://www.genome.jp/kegg-bin/show_pathway?brp00640/brp:103839509%09red/brp:103856193%09red/brp:103836475%09red/Methylmalonic acid%09green/Hydroxyacetone%09green
brp00230	Purine metabolism	Adenine	36	219	0.990256	1	BnaC09g22450D|BnaA08g00390D|BnaA05g35800D|BnaC08g24180D|BnaCnng46690D|BnaA01g19120D|BnaA06g36560D|BnaC07g36250D|BnaC07g37320D|BnaC03g33500D|BnaC03g50300D|BnaC01g03570D|BnaCnng73880D|BnaC01g13040D|BnaC09g42910D|BnaC02g34940D|BnaA09g17360D|BnaC04g06280D|BnaC08g25860D|BnaA03g36860D|BnaC04g54470D|BnaCnng15800D|BnaA03g44400D|BnaC03g76830D|BnaA09g33340D|BnaA09g20120D|BnaA07g19820D|BnaC03g70690D|BnaA02g…	brp:103839792|brp:103832567|brp:103874746|brp:103841229|brp:103833679|brp:103871853|brp:103827954|brp:103861077|brp:103861312|brp:103859008|brp:103873814|brp:103833679|brp:103839150|brp:103859322|brp:103846477|brp:103853956|brp:103839150|brp:103867057|brp:103841414|brp:103859979|brp:103868028|brp:103873747|brp:103861077|brp:103834062|brp:103841229|brp:103839792|brp:103830416|brp:103832567|brp:103…	103839792|103832567|103874746|103841229|103833679|103871853|103827954|103861077|103861312|103859008|103873814|103833679|103839150|103859322|103846477|103853956|103839150|103867057|103841414|103859979|103868028|103873747|103861077|103834062|103841229|103839792|103830416|103832567|103853956|103867396|103827965|103867396|103850276|103867057|103863040|103833912|	http://www.genome.jp/kegg-bin/show_pathway?brp00230/brp:103833679%09red/brp:103853956%09red/brp:103830416%09red/brp:103873747%09red/brp:103839150%09red/brp:103827965%09red/brp:103863040%09red/brp:103867057%09red/brp:103859979%09red/brp:103841229%09red/brp:103868028%09red/brp:103859008%09red/brp:103827954%09red/brp:103859322%09red/brp:103846477%09red/brp:103833912%09red/brp:103871853%09red/brp:103…
brp01100	Metabolic pathways	UDP-N-acetylglucosamine|L-Ascorbic acid|L-Tryptophan|L-Histidine|myo-Inositol|Adenine|D-Mannose|D-Maltose|Glyceric acid|Alpha-D-Glucose|Pyridoxine|L-Kynurenine|Thiamine|cis-Aconitate|N2-Acetyl-L-ornithine|Phosphorylcholine|Argininosuccinic acid|Coproporphyrin III|Sucrose|Fucose	608	2827	0.998455	1	BnaA08g00390D|BnaC05g05190D|BnaA09g09550D|BnaA01g31480D|BnaA03g53920D|BnaA02g03770D|BnaC05g41530D|BnaA06g18670D|BnaA09g21330D|BnaA07g03150D|BnaC01g41980D|BnaC06g07120D|BnaC08g29490D|BnaC07g46060D|BnaA09g04980D|BnaC08g24100D|BnaC09g33980D|BnaC08g47290D|BnaC04g03780D|BnaAnng23390D|BnaA03g03490D|Novel00394|BnaC01g13040D|BnaA06g09070D|BnaA01g00150D|BnaC01g40390D|BnaC06g16900D|BnaCnng71650D|BnaC09g108…	brp:103832567|brp:103843945|brp:103837846|brp:103847348|brp:103861008|brp:103851137|brp:103870321|brp:103837510|brp:103828819|brp:103845992|brp:103870907|brp:103871058|brp:103841750|brp:103862462|brp:103865842|brp:103841225|brp:103845299|brp:103863344|brp:103866804|brp:103847432|brp:103855926|brp:103854256|brp:103859322|brp:103872122|brp:103856448|brp:103828225|brp:103830182|brp:103855763|brp:103…	103832567|103843945|103837846|103847348|103861008|103851137|103870321|103837510|103828819|103845992|103870907|103871058|103841750|103862462|103865842|103841225|103845299|103863344|103866804|103847432|103855926|103854256|103859322|103872122|103856448|103828225|103830182|103855763|103838379|103856193|103836988|103873584|103869013|103859891|103834062|103853040|103861347|103832485|103856056|103832662…	http://www.genome.jp/kegg-bin/show_pathway?brp01100/brp:103857079%09red/brp:103865574%09red/brp:103858130%09red/brp:103843771%09red/brp:103832634%09red/brp:103839150%09red/brp:103867010%09red/brp:103834493%09red/brp:103837535%09red/brp:103848452%09red/brp:103848519%09red/brp:103854257%09red/brp:103828167%09red/brp:103841973%09red/brp:103856677%09red/brp:103249149%09red/brp:103874110%09red/brp:103…
brp00860	Porphyrin and chlorophyll metabolism	Coproporphyrin III	3	64	0.999929	1	BnaA06g13830D|BnaC08g45680D|BnaA10g02050D	brp:103872768|brp:103844502|brp:103844489|	103872768|103844502|103844489|	http://www.genome.jp/kegg-bin/show_pathway?brp00860/brp:103844489%09red/brp:103844502%09red/brp:103872768%09red/Coproporphyrin III%09green
brp00970	Aminoacyl-tRNA biosynthesis	L-Tryptophan|L-Histidine	4	95	0.999999	1	BnaC06g22560D|BnaA03g28070D|BnaAnng24040D|BnaC06g13980D	brp:103830664|brp:103858981|brp:103830342|brp:103858979|	103830664|103858981|103830342|103858979|	http://www.genome.jp/kegg-bin/show_pathway?brp00970/brp:103858981%09red/brp:103830664%09red/brp:103830342%09red/brp:103858979%09red/C00062%09green/C00064%09green/L-Tryptophan%09green/C00079%09green/C00082%09green/L-Histidine%09green
