# Supplementary material for: Transcriptomic and Metabolomic Analyses Reveal That Fullerol Improves Drought Tolerance in Brassica napus L
Source: Int J Mol Sci. 2022 Dec 4;23(23):15304. doi: 10.3390/ijms232315304 (PMC9740425; doi:10.3390/ijms232315304)
Supplement: Supplementary file 1 [file ijms-23-15304-s001.zip › Supplementary Materials File S9.xlsx]

## Sheet: D+F vs. D
Id	#Term	Metabolites	Input number	Background number	P-Value	Corrected P-Value	Genes	KEGG_ID/KO	Entrez_ID	Hyperlink
brp00941	Flavonoid biosynthesis	Chlorogenic acid|Luteolin	17	43	2.67e-10	2.48e-08	BnaC09g47980D|BnaA09g31780D|BnaA10g23330D|BnaA09g15710D|BnaA03g14010D|BnaC02g05070D|BnaC09g17150D|BnaC07g44690D|BnaC03g16960D|BnaA03g45610D|BnaC01g14310D|Novel00108|BnaA04g17570D|BnaA03g50850D|BnaC08g22640D|BnaA01g12530D|BnaC09g43250D	brp:103847118|brp:103841041|brp:103847118|brp:103839279|brp:103857323|brp:103846527|brp:103839279|brp:103862317|brp:103857323|brp:103861341|brp:103860424|brp:103846527|brp:103865043|brp:103862317|brp:103841041|brp:103860424|brp:103846527|	103847118|103841041|103847118|103839279|103857323|103846527|103839279|103862317|103857323|103861341|103860424|103846527|103865043|103862317|103841041|103860424|103846527|	http://www.genome.jp/kegg-bin/show_pathway?brp00941/brp:103841041%09red/brp:103862317%09red/brp:103839279%09red/brp:103865043%09red/brp:103861341%09red/brp:103846527%09red/brp:103860424%09red/brp:103847118%09red/brp:103857323%09red/Chlorogenic acid%09green/Luteolin%09green
brp01230	Biosynthesis of amino acids	L-Glutamate|L-Arginine|L-Histidine|L-Proline|Citrate	34	402	0.000477943	0.0222244	BnaA05g05760D|BnaCnng71090D|BnaA04g22810D|BnaC03g20310D|BnaC04g30250D|BnaC03g06220D|BnaC04g46630D|BnaC04g18340D|BnaC02g13450D|BnaA03g34510D|BnaC03g33530D|BnaA08g22970D|BnaC01g38880D|BnaA10g19920D|BnaA10g17910D|BnaAnng17940D|BnaA09g46260D|BnaA02g03140D|BnaA02g23570D|BnaC09g41340D|BnaA04g08160D|BnaA03g16860D|BnaA05g03050D|BnaA04g06460D|BnaC01g15060D|BnaC03g39970D|BnaA06g37970D|BnaA02g09370D|BnaC02g…	brp:103867010|brp:103827501|brp:103865746|brp:103857642|brp:103863734|brp:103856056|brp:103865746|brp:103828719|brp:103851914|brp:103859706|brp:103859011|brp:103835943|brp:103847839|brp:103846575|brp:103846320|brp:103827501|brp:103843050|brp:103851053|brp:103860298|brp:103846320|brp:103863734|brp:103857642|brp:103866666|brp:103833148|brp:103861272|brp:103859706|brp:103871785|brp:103851914|brp:103…	103867010|103827501|103865746|103857642|103863734|103856056|103865746|103828719|103851914|103859706|103859011|103835943|103847839|103846575|103846320|103827501|103843050|103851053|103860298|103846320|103863734|103857642|103866666|103833148|103861272|103859706|103871785|103851914|103851053|103841472|103841472|103856056|103841734|103867010|	http://www.genome.jp/kegg-bin/show_pathway?brp01230/brp:103859011%09red/brp:103860298%09red/brp:103833148%09red/brp:103851053%09red/brp:103859706%09red/brp:103847839%09red/brp:103867010%09red/brp:103841734%09red/brp:103846575%09red/brp:103871785%09red/brp:103835943%09red/brp:103856056%09red/brp:103861272%09red/brp:103863734%09red/brp:103827501%09red/brp:103851914%09red/brp:103841472%09red/brp:103…
brp00330	Arginine and proline metabolism	L-Glutamate|L-Arginine|L-Proline|D-Proline	15	124	0.000820615	0.022922	BnaA05g05760D|BnaA02g03140D|BnaCnng71090D|BnaA04g22810D|BnaC09g41340D|BnaC02g06690D|BnaA09g35230D|BnaC04g30250D|BnaA04g08160D|BnaC08g26550D|BnaC04g46630D|BnaC01g40390D|BnaA10g17910D|BnaAnng17940D|BnaC04g05620D	brp:103867010|brp:103851053|brp:103827501|brp:103865746|brp:103846320|brp:103851053|brp:103841472|brp:103863734|brp:103863734|brp:103841472|brp:103865746|brp:103828225|brp:103846320|brp:103827501|brp:103867010|	103867010|103851053|103827501|103865746|103846320|103851053|103841472|103863734|103863734|103841472|103865746|103828225|103846320|103827501|103867010|	http://www.genome.jp/kegg-bin/show_pathway?brp00330/brp:103867010%09red/brp:103827501%09red/brp:103851053%09red/brp:103841472%09red/brp:103865746%09red/brp:103846320%09red/brp:103863734%09red/brp:103828225%09red/L-Glutamate%09green/L-Arginine%09green/L-Proline%09green/D-Proline%09green/%09green
brp01220	Degradation of aromatic compounds	trans-3-Coumaric acid	5	15	0.00122818	0.022922	BnaA04g17570D|BnaCnng45600D|BnaC03g16960D|BnaA03g14010D|BnaA02g32360D	brp:103865043|brp:103827804|brp:103857323|brp:103857323|brp:103854788|	103865043|103827804|103857323|103857323|103854788|	http://www.genome.jp/kegg-bin/show_pathway?brp01220/brp:103827804%09red/brp:103854788%09red/brp:103865043%09red/brp:103857323%09red/trans-3-Coumaric acid%09green
brp00940	Phenylpropanoid biosynthesis	Chlorogenic acid	23	267	0.00301866	0.0417123	BnaA05g04020D|BnaA02g11200D|BnaC05g33370D|BnaC06g37610D|BnaA03g50850D|BnaA01g27000D|BnaC08g24360D|BnaC04g08190D|BnaA09g40110D|BnaA04g17570D|BnaA05g07370D|BnaC07g44880D|BnaC02g15500D|BnaC03g61130D|BnaA03g51010D|BnaC07g44690D|BnaA02g18290D|BnaA03g14010D|BnaC03g16960D|BnaC01g31890D|BnaC03g76560D|BnaA05g20600D|BnaA04g21230D	brp:103866799|brp:103852125|brp:103869453|brp:103832136|brp:103862317|brp:103838824|brp:103841251|brp:103867229|brp:103842078|brp:103865043|brp:103867229|brp:103862330|brp:103852125|brp:103856341|brp:103862330|brp:103862317|brp:103853081|brp:103857323|brp:103857323|brp:103835086|brp:103856341|brp:103869453|brp:103865574|	103866799|103852125|103869453|103832136|103862317|103838824|103841251|103867229|103842078|103865043|103867229|103862330|103852125|103856341|103862330|103862317|103853081|103857323|103857323|103835086|103856341|103869453|103865574|	http://www.genome.jp/kegg-bin/show_pathway?brp00940/brp:103852125%09red/brp:103865574%09red/brp:103842078%09red/brp:103838824%09red/brp:103862317%09red/brp:103862330%09red/brp:103856341%09red/brp:103853081%09red/brp:103867229%09red/brp:103866799%09red/brp:103865043%09red/brp:103869453%09red/brp:103841251%09red/brp:103857323%09red/brp:103832136%09red/brp:103835086%09red/Chlorogenic acid%09green
brp00480	Glutathione metabolism	L-Glutamate|L-Pyroglutamic acid	15	144	0.00313963	0.0417123	BnaAnng31150D|BnaA02g03440D|BnaCnng76180D|BnaC08g33590D|BnaA06g04380D|BnaA06g06160D|BnaC05g07900D|BnaA09g00870D|BnaA06g11500D|BnaA10g17440D|BnaA07g34210D|BnaA03g49440D|BnaC07g41840D|BnaC03g43950D|BnaA09g29540D	brp:103842214|brp:103851089|brp:103858271|brp:103842214|brp:103871533|brp:103871807|brp:103871807|brp:103836736|brp:103872504|brp:103846264|brp:103832317|brp:103861882|brp:103861882|brp:103863219|brp:103840683|	103842214|103851089|103858271|103842214|103871533|103871807|103871807|103836736|103872504|103846264|103832317|103861882|103861882|103863219|103840683|	http://www.genome.jp/kegg-bin/show_pathway?brp00480/brp:103858271%09red/brp:103836736%09red/brp:103861882%09red/brp:103846264%09red/brp:103863219%09red/brp:103832317%09red/brp:103851089%09red/brp:103872504%09red/brp:103871807%09red/brp:103840683%09red/brp:103842214%09red/brp:103871533%09red/L-Glutamate%09green/L-Pyroglutamic acid%09green
brp00945	Stilbenoid, diarylheptanoid and gingerol biosynthesis	Chlorogenic acid	8	54	0.00447512	0.0520233	BnaC01g01490D|BnaA03g14010D|BnaA03g50850D|BnaC07g44690D|BnaA04g17570D|BnaC03g16960D|BnaC02g35940D|BnaA03g53920D	brp:103860449|brp:103857323|brp:103862317|brp:103862317|brp:103865043|brp:103857323|brp:103854381|brp:103861008|	103860449|103857323|103862317|103862317|103865043|103857323|103854381|103861008|	http://www.genome.jp/kegg-bin/show_pathway?brp00945/brp:103862317%09red/brp:103865043%09red/brp:103861008%09red/brp:103860449%09red/brp:103854381%09red/brp:103857323%09red/Chlorogenic acid%09green
brp00520	Amino sugar and nucleotide sugar metabolism	UDP-D-Galactose	18	201	0.00567337	0.0586249	BnaAnng39260D|BnaA06g00900D|BnaC03g74010D|BnaC07g30330D|BnaA03g37120D|BnaC09g31020D|BnaCnng33860D|BnaC03g37600D|BnaCnng44170D|BnaC05g40680D|BnaA10g08520D|BnaC03g37570D|Novel01462|BnaA03g32270D|BnaA03g32280D|BnaA05g26640D|BnaA01g23480D|BnaA05g05780D	brp:103869436|brp:103871125|brp:103860010|brp:103874278|brp:103860010|brp:103844924|brp:103869436|brp:103859448|brp:103832079|brp:103870249|brp:103844924|brp:103859446|brp:103857749|brp:103859446|brp:103859448|brp:103870249|brp:103832079|brp:103867013|	103869436|103871125|103860010|103874278|103860010|103844924|103869436|103859448|103832079|103870249|103844924|103859446|103857749|103859446|103859448|103870249|103832079|103867013|	http://www.genome.jp/kegg-bin/show_pathway?brp00520/brp:103832079%09red/brp:103867013%09red/brp:103857749%09red/brp:103860010%09red/brp:103859446%09red/brp:103844924%09red/brp:103870249%09red/brp:103869436%09red/brp:103874278%09red/brp:103871125%09red/brp:103859448%09red/UDP-D-Galactose%09green/%09green
brp01110	Biosynthesis of secondary metabolites	L-Glutamate|L-Arginine|L-Histidine|L-Proline|L-Malic acid|Citrate|D-gluconate|Glyceric acid|Chlorogenic acid|1-Aminocyclopropanecarboxylic acid|Luteolin|Coproporphyrin III|3-Methylxanthine	86	1511	0.0118142	0.104849	BnaC02g13450D|BnaC05g00780D|BnaA05g04020D|BnaC07g27210D|BnaA09g04980D|BnaA09g40110D|BnaA10g23330D|BnaA04g17570D|BnaC01g38880D|BnaA03g32270D|BnaA02g23570D|BnaA09g13650D|BnaC09g20370D|BnaC01g00680D|BnaC03g39970D|BnaA05g26640D|BnaA06g37970D|BnaA06g00900D|BnaC05g40680D|BnaA06g33260D|BnaA03g14010D|BnaA03g04690D|BnaA05g05780D|BnaC03g20310D|BnaA02g11200D|BnaC05g33370D|BnaA10g19920D|BnaC09g47980D|BnaC08g…	brp:103851914|brp:103844626|brp:103866799|brp:103837286|brp:103865842|brp:103842078|brp:103847118|brp:103865043|brp:103847839|brp:103859446|brp:103860298|brp:103838436|brp:103839509|brp:103852564|brp:103859706|brp:103870249|brp:103871785|brp:103871125|brp:103870249|brp:103875335|brp:103857323|brp:103856056|brp:103867013|brp:103857642|brp:103852125|brp:103869453|brp:103846575|brp:103847118|brp:103…	103851914|103844626|103866799|103837286|103865842|103842078|103847118|103865043|103847839|103859446|103860298|103838436|103839509|103852564|103859706|103870249|103871785|103871125|103870249|103875335|103857323|103856056|103867013|103857642|103852125|103869453|103846575|103847118|103841041|103827501|103868741|103867229|103841041|103872829|103869453|103862317|103844924|103859448|103865622|103839279…	http://www.genome.jp/kegg-bin/show_pathway?brp01110/brp:103838436%09red/brp:103860298%09red/brp:103865574%09red/brp:103833148%09red/brp:103857749%09red/brp:103868741%09red/brp:103870249%09red/brp:103827804%09red/brp:103859706%09red/brp:103856341%09red/brp:103839509%09red/brp:103867229%09red/brp:103847839%09red/brp:103865622%09red/brp:103865043%09red/brp:103853081%09red/brp:103860424%09red/brp:103…
brp00630	Glyoxylate and dicarboxylate metabolism	L-Glutamate|L-Malic acid|Citrate|Glyceric acid	11	109	0.0129679	0.104849	BnaA01g35320D|BnaC04g30250D|BnaC09g41340D|BnaA02g03140D|BnaC02g06690D|BnaA10g17910D|BnaA06g08600D|BnaA05g03050D|BnaA04g08160D|BnaA04g06460D|BnaC09g20370D	brp:103868219|brp:103863734|brp:103846320|brp:103851053|brp:103851053|brp:103846320|brp:103839246|brp:103866666|brp:103863734|brp:103833148|brp:103839509|	103868219|103863734|103846320|103851053|103851053|103846320|103839246|103866666|103863734|103833148|103839509|	http://www.genome.jp/kegg-bin/show_pathway?brp00630/brp:103839246%09red/brp:103833148%09red/brp:103851053%09red/brp:103839509%09red/brp:103868219%09red/brp:103846320%09red/brp:103866666%09red/brp:103863734%09red/L-Glutamate%09green/L-Malic acid%09green/Citrate%09green/Glyceric acid%09green
brp00250	Alanine, aspartate and glutamate metabolism	L-Glutamate|Citrate	9	88	0.021762	0.140551	BnaA02g03140D|BnaC09g41340D|BnaA05g17400D|BnaC02g06690D|BnaA08g16370D|BnaC04g30250D|BnaA04g08160D|BnaC01g40390D|BnaA10g17910D	brp:103851053|brp:103846320|brp:103869108|brp:103851053|brp:103835108|brp:103863734|brp:103863734|brp:103828225|brp:103846320|	103851053|103846320|103869108|103851053|103835108|103863734|103863734|103828225|103846320|	http://www.genome.jp/kegg-bin/show_pathway?brp00250/brp:103835108%09red/brp:103851053%09red/brp:103846320%09red/brp:103863734%09red/brp:103869108%09red/brp:103828225%09red/L-Glutamate%09green/Citrate%09green
brp00910	Nitrogen metabolism	L-Glutamate	8	74	0.0226696	0.140551	BnaA02g03140D|BnaC09g41340D|BnaC03g56990D|BnaC02g06690D|BnaC04g30250D|BnaA04g08160D|BnaC01g40390D|BnaA10g17910D	brp:103851053|brp:103846320|brp:103836132|brp:103851053|brp:103863734|brp:103863734|brp:103828225|brp:103846320|	103851053|103846320|103836132|103851053|103863734|103863734|103828225|103846320|	http://www.genome.jp/kegg-bin/show_pathway?brp00910/brp:103846320%09red/brp:103863734%09red/brp:103836132%09red/brp:103828225%09red/brp:103851053%09red/L-Glutamate%09green
brp01100	Metabolic pathways	L-Glutamate|UDP-D-Galactose|L-Arginine|D-Biotin|L-Histidine|L-Proline|L-Malic acid|Citrate|Adenosine|D-gluconate|Glyceric acid|Betaine|D-Proline|1-Aminocyclopropanecarboxylic acid|Luteolin|Coproporphyrin III|3-Methylxanthine	144	2827	0.0404585	0.209035	BnaC02g09450D|BnaA05g25150D|BnaC02g13450D|BnaA09g08200D|BnaC07g34180D|BnaA05g04020D|BnaC03g74010D|BnaC01g01490D|BnaA09g04980D|BnaA06g08310D|BnaC09g33980D|BnaA09g40110D|BnaA10g23330D|BnaA04g17570D|BnaC01g38880D|BnaA02g23570D|BnaC09g20370D|BnaCnng44170D|BnaA09g09720D|BnaC09g51060D|BnaC01g00680D|BnaC03g39970D|BnaA06g37970D|BnaA09g51710D|BnaC02g24210D|BnaA03g03230D|BnaA06g33260D|BnaA01g18450D|BnaA03g…	brp:103851433|brp:103870041|brp:103851914|brp:103837651|brp:103860895|brp:103866799|brp:103860010|brp:103860449|brp:103865842|brp:103872021|brp:103845299|brp:103842078|brp:103847118|brp:103865043|brp:103847839|brp:103860298|brp:103839509|brp:103832079|brp:103837918|brp:103837918|brp:103852564|brp:103859706|brp:103871785|brp:103836926|brp:103853040|brp:103855902|brp:103875335|brp:103870831|brp:103…	103851433|103870041|103851914|103837651|103860895|103866799|103860010|103860449|103865842|103872021|103845299|103842078|103847118|103865043|103847839|103860298|103839509|103832079|103837918|103837918|103852564|103859706|103871785|103836926|103853040|103855902|103875335|103870831|103857323|103856056|103837892|103835645|103867013|103869436|103857642|103865746|103852125|103869453|103846575|103863734…	http://www.genome.jp/kegg-bin/show_pathway?brp01100/brp:103860298%09red/brp:103865574%09red/brp:103868741%09red/brp:103844028%09red/brp:103866772%09red/brp:103867010%09red/brp:103867013%09red/brp:103841041%09red/brp:103862330%09red/brp:103870041%09red/brp:103860785%09red/brp:103846575%09red/brp:103835147%09red/brp:103851554%09red/brp:103861341%09red/brp:103853040%09red/brp:103854381%09red/brp:103…
brp00270	Cysteine and methionine metabolism	1-Aminocyclopropanecarboxylic acid	12	153	0.0482667	0.236253	BnaC03g20310D|BnaA03g34510D|BnaC03g33530D|BnaA02g09370D|BnaA06g33260D|BnaA06g08600D|BnaC03g06220D|BnaA03g16860D|BnaA03g04690D|BnaC01g15060D|BnaC03g39970D|BnaC02g13450D	brp:103857642|brp:103859706|brp:103859011|brp:103851914|brp:103875335|brp:103839246|brp:103856056|brp:103857642|brp:103856056|brp:103861272|brp:103859706|brp:103851914|	103857642|103859706|103859011|103851914|103875335|103839246|103856056|103857642|103856056|103861272|103859706|103851914|	http://www.genome.jp/kegg-bin/show_pathway?brp00270/brp:103859011%09red/brp:103839246%09red/brp:103851914%09red/brp:103875335%09red/brp:103859706%09red/brp:103861272%09red/brp:103857642%09red/brp:103856056%09red/1-Aminocyclopropanecarboxylic acid%09green/%09green
brp01210	2-Oxocarboxylic acid metabolism	L-Glutamate|Citrate	9	110	0.0659471	0.292051	BnaA06g37970D|BnaCnng71090D|BnaA02g09370D|BnaA05g03050D|BnaC03g06220D|BnaA03g04690D|BnaA09g55150D|BnaAnng17940D|BnaC02g13450D	brp:103871785|brp:103827501|brp:103851914|brp:103866666|brp:103856056|brp:103856056|brp:103841734|brp:103827501|brp:103851914|	103871785|103827501|103851914|103866666|103856056|103856056|103841734|103827501|103851914|	http://www.genome.jp/kegg-bin/show_pathway?brp01210/brp:103827501%09red/brp:103871785%09red/brp:103841734%09red/brp:103851914%09red/brp:103866666%09red/brp:103856056%09red/L-Glutamate%09green/Citrate%09green/%09green
brp00360	Phenylalanine metabolism	N-Acetyl-L-phenylalanine|trans-3-Coumaric acid	13	182	0.0717412	0.30327	BnaC05g04530D|BnaC02g15500D|BnaA02g11200D|BnaA03g14010D|BnaA03g50850D|BnaC04g08190D|BnaC03g16960D|BnaC01g15060D|BnaA04g17570D|BnaA04g21230D|BnaC08g24360D|BnaC07g44690D|BnaA05g07370D	brp:103844028|brp:103852125|brp:103852125|brp:103857323|brp:103862317|brp:103867229|brp:103857323|brp:103861272|brp:103865043|brp:103865574|brp:103841251|brp:103862317|brp:103867229|	103844028|103852125|103852125|103857323|103862317|103867229|103857323|103861272|103865043|103865574|103841251|103862317|103867229|	http://www.genome.jp/kegg-bin/show_pathway?brp00360/brp:103852125%09red/brp:103865574%09red/brp:103862317%09red/brp:103867229%09red/brp:103844028%09red/brp:103861272%09red/brp:103865043%09red/brp:103841251%09red/brp:103857323%09red/N-Acetyl-L-phenylalanine%09green/trans-3-Coumaric acid%09green
brp00620	Pyruvate metabolism	L-Malic acid|Pyruvaldehyde	9	118	0.0905133	0.350739	BnaC07g01180D|BnaA07g16440D|BnaA07g00860D|BnaA01g18450D|BnaA06g08600D|BnaA08g25110D|BnaCnng27780D|BnaC09g20370D|BnaC07g33060D	brp:103828269|brp:103829987|brp:103828269|brp:103870831|brp:103839246|brp:103836206|brp:103870831|brp:103839509|brp:103860785|	103828269|103829987|103828269|103870831|103839246|103836206|103870831|103839509|103860785|	http://www.genome.jp/kegg-bin/show_pathway?brp00620/brp:103839246%09red/brp:103828269%09red/brp:103839509%09red/brp:103860785%09red/brp:103836206%09red/brp:103870831%09red/brp:103829987%09red/L-Malic acid%09green/Pyruvaldehyde%09green
brp00260	Glycine, serine and threonine metabolism	Glyceric acid|Pyruvaldehyde|Betaine	8	114	0.146476	0.504527	BnaC02g13450D|BnaA08g22970D|BnaC03g06220D|BnaA04g06460D|BnaA03g04690D|BnaC01g38880D|BnaA08g16370D|BnaA02g09370D	brp:103851914|brp:103835943|brp:103856056|brp:103833148|brp:103856056|brp:103847839|brp:103835108|brp:103851914|	103851914|103835943|103856056|103833148|103856056|103847839|103835108|103851914|	http://www.genome.jp/kegg-bin/show_pathway?brp00260/brp:103835108%09red/brp:103833148%09red/brp:103851914%09red/brp:103847839%09red/brp:103835943%09red/brp:103856056%09red/Glyceric acid%09green/Pyruvaldehyde%09green/Betaine%09green
brp00052	Galactose metabolism	UDP-D-Galactose	6	85	0.188533	0.584452	BnaA04g10260D|BnaC04g56100D|BnaA06g00510D|BnaA06g08310D|BnaA09g36810D|BnaA09g48480D	brp:103863987|brp:103863987|brp:103871058|brp:103872021|brp:103841656|brp:103843355|	103863987|103863987|103871058|103872021|103841656|103843355|	http://www.genome.jp/kegg-bin/show_pathway?brp00052/brp:103863987%09red/brp:103841656%09red/brp:103872021%09red/brp:103843355%09red/brp:103871058%09red/UDP-D-Galactose%09green/%09green/%09green/%09green
brp00710	Carbon fixation in photosynthetic organisms	L-Malic acid	7	113	0.246825	0.717335	BnaC07g01180D|BnaA07g00860D|BnaA01g18450D|BnaA06g08600D|BnaCnng27780D|BnaC07g33060D|BnaA09g46260D	brp:103828269|brp:103828269|brp:103870831|brp:103839246|brp:103870831|brp:103860785|brp:103843050|	103828269|103828269|103870831|103839246|103870831|103860785|103843050|	http://www.genome.jp/kegg-bin/show_pathway?brp00710/brp:103860785%09red/brp:103843050%09red/brp:103828269%09red/brp:103839246%09red/brp:103870831%09red/L-Malic acid%09green
brp00430	Taurine and hypotaurine metabolism	L-Glutamate	2	26	0.333955	0.887367	BnaA03g49440D|BnaC07g41840D	brp:103861882|brp:103861882|	103861882|103861882|	http://www.genome.jp/kegg-bin/show_pathway?brp00430/brp:103861882%09red/L-Glutamate%09green
brp00340	Histidine metabolism	L-Glutamate|L-Histidine	2	30	0.395659	0.968324	BnaC04g18340D|BnaAnng06510D	brp:103828719|brp:103868741|	103828719|103868741|	http://www.genome.jp/kegg-bin/show_pathway?brp00340/brp:103868741%09red/brp:103828719%09red/L-Glutamate%09green/L-Histidine%09green/%09green
brp00650	Butanoate metabolism	L-Glutamate	2	32	0.425529	0.97661	BnaC09g20370D|BnaA05g17400D	brp:103839509|brp:103869108|	103839509|103869108|	http://www.genome.jp/kegg-bin/show_pathway?brp00650/brp:103839509%09red/brp:103869108%09red/L-Glutamate%09green
brp01040	Biosynthesis of unsaturated fatty acids	Stearic acid	3	67	0.574382	1	BnaA05g26900D|BnaA03g57560D|BnaA05g23670D	brp:103870276|brp:103859644|brp:103870140|	103870276|103859644|103870140|	http://www.genome.jp/kegg-bin/show_pathway?brp01040/brp:103859644%09red/brp:103870276%09red/brp:103870140%09red/Stearic acid%09green
brp01200	Carbon metabolism	L-Glutamate|L-Malic acid|Citrate|D-gluconate|Glyceric acid	16	373	0.585133	1	BnaC07g01180D|BnaCnng27780D|BnaA07g00860D|BnaA08g22970D|BnaC09g20370D|BnaA06g08600D|BnaA05g03050D|BnaA04g06460D|BnaA09g46150D|BnaC01g38880D|BnaA10g19920D|BnaA01g18450D|BnaCnng45600D|BnaC07g33060D|BnaA05g03790D|BnaA09g46260D	brp:103828269|brp:103870831|brp:103828269|brp:103835943|brp:103839509|brp:103839246|brp:103866666|brp:103833148|brp:103843039|brp:103847839|brp:103846575|brp:103870831|brp:103827804|brp:103860785|brp:103866772|brp:103843050|	103828269|103870831|103828269|103835943|103839509|103839246|103866666|103833148|103843039|103847839|103846575|103870831|103827804|103860785|103866772|103843050|	http://www.genome.jp/kegg-bin/show_pathway?brp01200/brp:103843039%09red/brp:103827804%09red/brp:103839246%09red/brp:103833148%09red/brp:103839509%09red/brp:103828269%09red/brp:103860785%09red/brp:103846575%09red/brp:103843050%09red/brp:103847839%09red/brp:103866772%09red/brp:103870831%09red/brp:103866666%09red/brp:103835943%09red/L-Glutamate%09green/L-Malic acid%09green/Citrate%09green/%09green/D…
brp00053	Ascorbate and aldarate metabolism	D-Galactarate	2	53	0.683136	1	BnaA06g04380D|BnaA03g00990D	brp:103871533|brp:103855533|	103871533|103855533|	http://www.genome.jp/kegg-bin/show_pathway?brp00053/brp:103855533%09red/brp:103871533%09red/D-Galactarate%09green/%09green
brp00780	Biotin metabolism	D-Biotin	1	28	0.715411	1	BnaA07g31890D	brp:103831955|	103831955|	http://www.genome.jp/kegg-bin/show_pathway?brp00780/brp:103831955%09red/D-Biotin%09green
brp00561	Glycerolipid metabolism	Glyceric acid	3	90	0.760209	1	BnaA09g08200D|BnaC09g08430D|BnaCnng74890D	brp:103837651|brp:103837651|brp:103836923|	103837651|103837651|103836923|	http://www.genome.jp/kegg-bin/show_pathway?brp00561/brp:103836923%09red/brp:103837651%09red/Glyceric acid%09green
brp00020	Citrate cycle (TCA cycle)	L-Malic acid|Citrate	3	91	0.766547	1	BnaC07g27210D|BnaA06g08600D|BnaA05g03050D	brp:103837286|brp:103839246|brp:103866666|	103837286|103839246|103866666|	http://www.genome.jp/kegg-bin/show_pathway?brp00020/brp:103837286%09red/brp:103866666%09red/brp:103839246%09red/L-Malic acid%09green/Citrate%09green
brp02010	ABC transporters	L-Glutamate|L-Arginine|D-Biotin|L-Histidine|L-Proline|Betaine	1	34	0.780629	1	BnaC05g21590D	brp:103839008|	103839008|	http://www.genome.jp/kegg-bin/show_pathway?brp02010/brp:103839008%09red/L-Glutamate%09green/L-Arginine%09green/%09green/D-Biotin%09green/L-Histidine%09green/L-Proline%09green/%09green/%09green/Betaine%09green
brp00640	Propanoate metabolism	Pyruvaldehyde|Methylmalonic acid	1	35	0.789944	1	BnaC09g20370D	brp:103839509|	103839509|	http://www.genome.jp/kegg-bin/show_pathway?brp00640/brp:103839509%09red/Pyruvaldehyde%09green/Methylmalonic acid%09green
brp00280	Valine, leucine and isoleucine degradation	Methylmalonic acid	2	67	0.796287	1	BnaA06g37970D|BnaC09g20370D	brp:103871785|brp:103839509|	103871785|103839509|	http://www.genome.jp/kegg-bin/show_pathway?brp00280/brp:103839509%09red/brp:103871785%09red/Methylmalonic acid%09green
brp00030	Pentose phosphate pathway	D-gluconate|Glyceric acid	2	80	0.867742	1	BnaA09g46150D|BnaA10g19920D	brp:103843039|brp:103846575|	103843039|103846575|	http://www.genome.jp/kegg-bin/show_pathway?brp00030/brp:103843039%09red/brp:103846575%09red/%09green/D-gluconate%09green/Glyceric acid%09green
brp00061	Fatty acid biosynthesis	Stearic acid	1	65	0.942919	1	BnaA07g31890D	brp:103831955|	103831955|	http://www.genome.jp/kegg-bin/show_pathway?brp00061/brp:103831955%09red/Stearic acid%09green
brp00564	Glycerophospholipid metabolism	Glycerophosphocholine	2	138	0.983534	1	BnaC06g23520D|BnaCnng74890D	brp:103830744|brp:103836923|	103830744|103836923|	http://www.genome.jp/kegg-bin/show_pathway?brp00564/brp:103830744%09red/brp:103836923%09red/Glycerophosphocholine%09green
brp00230	Purine metabolism	Adenosine	2	219	0.999285	1	BnaA09g20120D|BnaC09g22450D	brp:103839792|brp:103839792|	103839792|103839792|	http://www.genome.jp/kegg-bin/show_pathway?brp00230/brp:103839792%09red/Adenosine%09green
